# Supplementary material for: Human Trypanosoma cruzi infection in the Argentinean Chaco: risk factors and identification of households with infected children for treatment
Source: Parasit Vectors. 2024 Jan 29;17:41. doi: 10.1186/s13071-024-06125-8 (PMC10826042; doi:10.1186/s13071-024-06125-8)
Supplement: Supplementary file 6 — Additional file 6: Figure S1. Database. [file 13071_2024_6125_MOESM6_ESM.xlsx]

## Sheet: DB
Person ID	Seropositive	Model 1	Model 2	Age at the moment of diagnosis	Duration of exposure to triatomines	Number of seropositive co-inhabitants	Maternal seropositive	Time of residence	Suitable walls for triatomines	Self-reported infested house	Ethnicity	Area	Household_ID	Born after the onset of interventions	Gender	Self-reported blood transfusion	Presence of domestic T. infestans at baseline	Abundance of domestic T. infestans at baseline	Household educational climate	Goat-equivalent index	Presence of suitable roof for triatomines	Past residence	Critical overcrowding
2_1	1	1	0	55	49	0	-	1	1	1	1	0	H1	0	0	1	0	0	0	0	0	4	1
2_10	0	1	1	9	3	1	1	2	0	1	1	0	H3	0	1	0	0	-	0	3	0	0	1
2_100	1	1	1	8	2	1	1	2	0	1	1	0	F61	0	0	0	0	-	0	3	0	0	1
2_101	0	1	1	10	4	1	1	2	0	1	1	0	F61	0	0	0	0	-	0	3	0	0	1
2_102	0	1	0	4	0	1	1	2	0	1	1	0	F61	1	1	0	0	-	0	3	0	0	1
2_103	0	1	0	2	0	1	1	2	0	1	1	0	F61	1	0	0	0	-	0	3	0	0	1
2_105	0	1	1	11	5	1	0	1	1	1	1	0	F150	0	0	0	0	0	1	1	1	0	-
2_106	0	1	1	14	8	1	0	1	1	1	1	0	F150	0	1	0	0	0	1	1	1	0	-
2_107	0	1	1	16	10	1	0	1	1	1	1	0	F150	0	1	0	0	0	1	1	1	0	-
2_108	0	1	1	9	3	1	0	1	1	1	1	0	F150	0	0	0	0	0	1	1	1	0	-
2_109	1	1	1	13	7	0	0	1	1	1	1	0	F150	0	1	0	0	0	1	1	1	0	-
2_11	0	1	1	12	6	1	1	2	0	1	1	0	H3	0	1	0	0	-	0	3	0	0	1
2_110	0	1	1	7	1	1	0	1	1	1	1	0	F150	0	1	0	0	0	1	1	1	0	-
2_111	0	1	1	19	13	1	0	1	1	1	1	0	F150	0	1	0	0	0	1	1	1	0	-
2_112	1	1	1	22	16	1	0	2	1	1	1	0	F153	0	1	0	0	-	0	2	1	0	1
2_113	0	1	0	4	0	2	1	2	1	1	1	0	F153	1	0	0	0	-	0	2	1	0	1
2_114	0	1	0	33	27	1	-	2	0	0	0	0	F99	0	0	0	0	0	1	2	0	0	1
2_115	1	1	0	43	37	1	0	2	0	0	0	0	F99	0	1	0	0	0	1	2	0	0	1
2_116	0	1	1	10	4	1	1	2	0	0	0	0	F99	0	1	0	0	0	1	2	0	0	1
2_117	0	1	0	4	0	1	1	2	0	0	0	0	F99	1	0	0	0	0	1	2	0	0	1
2_118	0	1	0	25	19	0	0	1	1	1	1	0	F152	0	1	0	0	-	0	3	1	0	-
2_119	0	1	0	4	0	0	0	1	1	0	1	0	F152	1	0	0	0	-	0	3	1	0	-
2_12	1	1	0	63	57	1	-	2	1	1	1	0	F123	0	1	0	0	-	0	1	1	0	-
2_120	0	1	1	10	4	0	0	1	1	0	1	0	F151	0	0	0	0	-	-	3	1	0	-
2_121	0	1	1	8	2	0	0	1	1	1	1	0	F152	0	1	0	0	-	0	3	1	0	-
2_123	1	1	0	51	45	0	0	2	0	1	0	0	F79	0	0	0	0	-	1	3	0	0	-
2_126	0	1	0	30	24	0	-	2	1	1	1	0	F55	0	1	0	0	-	2	1	0	3	-
2_127	0	1	1	11	5	0	0	2	1	1	1	0	F55	0	0	0	0	-	2	1	0	0	-
2_128	0	1	1	8	2	0	0	2	1	1	1	0	F55	0	0	0	0	-	2	1	0	0	-
2_129	0	1	1	7	1	0	0	2	1	1	1	0	F55	0	1	0	0	-	2	1	0	0	-
2_13	1	1	0	38	32	0	1	1	0	1	1	0	H52	0	0	1	0	-	0	2	0	0	-
2_130	0	1	0	27	21	1	0	2	0	1	0	0	F57	0	0	0	0	-	1	3	0	0	1
2_131	0	1	0	2	0	1	1	2	0	0	0	0	F57	1	1	0	0	-	1	3	0	0	1
2_132	0	1	0	48	42	1	0	2	0	1	0	0	F57	0	1	0	0	-	1	3	0	0	1
2_133	0	1	1	18	12	1	0	2	0	1	0	0	F57	0	1	0	0	-	1	3	0	0	1
2_134	0	1	1	16	10	1	0	2	0	1	0	0	F57	0	1	0	0	-	1	3	0	0	1
2_135	0	1	1	13	7	1	0	2	0	1	0	0	F57	0	1	0	0	-	1	3	0	0	1
2_137	0	0	0	44	38	1	-	1	1	-	1	0	F150	0	0	0	0	0	1	1	1	2	-
2_138	0	1	1	12	6	1	0	2	0	1	0	0	F57	0	1	0	0	-	1	3	0	0	1
2_139	0	1	0	5	0	1	0	2	0	0	0	0	F57	1	0	0	0	-	1	3	0	0	1
2_14	0	1	0	7	1	1	-	1	0	1	1	0	H52	0	0	0	0	-	0	2	0	0	-
2_140	1	1	0	45	39	0	0	2	0	1	0	0	F34	0	1	0	0	-	1	3	0	0	1
2_141	0	0	0	37	31	0	0	2	0	-	0	0	F53	0	0	0	0	0	0	2	0	0	0
2_142	0	1	0	32	26	2	0	2	1	1	1	0	F158	0	1	0	0	-	0	1	0	0	-
2_143	1	1	1	14	8	1	0	2	1	1	1	0	F158	0	0	0	0	-	0	1	0	0	-
2_144	1	1	1	12	6	1	0	2	1	1	1	0	F158	0	0	0	0	-	0	1	0	0	-
2_145	0	1	1	10	4	2	0	2	1	1	1	0	F158	0	0	0	0	-	0	1	0	0	-
2_146	0	1	1	8	2	2	0	2	1	1	1	0	F158	0	1	0	0	-	0	1	0	0	-
2_147	0	1	1	7	1	2	0	2	1	1	1	0	F158	0	0	0	0	-	0	1	0	0	-
2_148	0	1	0	5	0	2	0	2	1	1	1	0	F158	1	0	0	0	-	0	1	0	0	-
2_149	0	1	0	3	0	2	0	2	1	1	1	0	F158	1	0	0	0	-	0	1	0	0	-
2_15	0	1	1	13	7	0	0	2	0	1	1	0	H24	0	0	0	0	-	0	2	0	4	-
2_150	0	1	1	15	9	1	0	2	0	1	1	0	F61	0	1	0	0	-	0	3	0	0	1
2_151	0	1	0	51	45	0	0	2	1	1	0	0	F51	0	0	0	0	-	0	1	0	0	0
2_152	0	1	1	7	1	1	0	2	0	1	1	0	F61	0	0	0	0	-	0	3	0	0	1
2_153	1	1	0	37	31	1	-	2	1	1	1	0	F158	0	0	0	0	-	0	1	0	0	-
2_154	0	1	0	53	47	1	-	2	0	1	0	0	F161	0	0	0	0	0	0	0	0	2	1
2_155	1	0	0	19	13	0	1	2	0	-	0	0	F57	0	1	0	0	-	1	3	0	0	1
2_156	0	1	0	35	29	0	0	2	0	0	1	0	F56	0	1	0	0	-	1	0	1	0	1
2_157	0	1	1	14	8	0	0	2	0	0	1	0	F56	0	1	0	0	-	1	0	1	0	1
2_158	0	1	1	16	10	1	0	2	1	1	1	0	H7	0	1	0	1	-	1	1	0	1	0
2_159	0	1	1	13	7	1	0	2	1	1	1	0	H7	0	1	0	1	-	1	1	0	1	0
2_16	0	1	0	21	15	1	-	1	1	1	1	0	H1	0	0	0	0	0	0	0	0	0	1
2_160	0	1	0	38	32	1	-	2	0	1	1	0	F121	0	0	0	0	-	0	1	0	0	0
2_161	0	1	1	18	12	1	1	2	0	1	1	0	F121	0	1	0	0	-	0	1	0	0	0
2_162	0	1	1	16	10	1	1	2	0	1	1	0	F121	0	0	0	0	-	0	1	0	0	0
2_163	0	0	0	15	9	0	-	2	1	-	0	0	F100	0	0	0	0	-	1	2	0	0	1
2_164	0	0	0	12	6	1	0	1	1	-	1	0	H49	0	0	0	0	-	0	2	0	1	-
2_165	0	0	0	15	9	1	0	2	0	-	1	0	F119	0	0	0	0	-	1	2	0	0	1
2_166	0	1	0	40	34	0	0	2	0	1	0	0	F45	0	1	0	0	-	1	3	0	0	-
2_167	0	1	1	13	7	0	0	2	0	0	0	0	F45	0	0	0	0	-	1	3	0	0	-
2_168	0	1	1	19	13	1	1	2	0	1	1	0	H3	0	0	0	0	-	0	3	0	0	1
2_169	0	1	1	17	11	1	0	2	1	1	1	0	H2	0	0	0	0	-	1	1	1	0	-
2_17	1	0	0	33	27	0	-	1	-	1	1	0	H13	0	0	0	0	-	0	-	-	0	-
2_170	1	1	0	16	10	0	-	1	0	1	1	0	F221	0	1	0	0	-	1	0	0	0	-
2_171	0	1	1	18	12	1	0	2	0	0	0	0	F31	0	1	0	0	-	1	3	0	0	1
2_172	0	1	1	15	9	2	0	2	0	1	1	0	H31	0	1	0	1	-	0	2	0	0	1
2_173	1	1	1	14	8	1	1	2	1	1	1	0	F10	0	1	0	0	0	0	3	0	0	0
2_174	0	0	0	15	9	0	0	2	0	-	1	0	H25	0	1	0	1	0	1	2	0	0	1
2_175	0	1	1	15	9	1	0	2	1	1	1	0	H27	0	1	0	0	0	0	1	0	0	1
2_176	1	1	1	19	13	0	0	1	1	1	1	0	F206	0	1	0	0	-	1	0	0	2	-
2_177	0	1	1	18	12	1	0	2	1	1	1	0	H7	0	1	0	1	-	1	1	0	0	0
2_178	0	1	1	16	10	1	0	2	1	1	1	0	H7	0	1	0	1	-	1	1	0	0	0
2_179	0	1	1	20	14	0	1	2	1	1	1	0	F162	0	0	0	0	-	1	1	0	0	1
2_18	1	1	0	38	32	0	0	1	1	1	1	0	H49	0	0	0	0	-	0	2	0	0	-
2_180	0	1	1	14	8	1	0	1	1	1	1	0	F135	0	0	0	1	0	0	1	1	0	1
2_182	1	1	1	15	9	1	1	1	1	1	1	0	F213	0	1	0	0	-	0	1	0	0	-
2_183	0	1	1	13	7	2	1	1	1	1	1	0	F213	0	0	0	0	-	0	1	0	0	-
2_184	0	1	1	10	4	2	1	1	1	1	1	0	F213	0	0	0	0	-	0	1	0	0	-
2_185	0	1	1	9	3	2	1	1	1	1	1	0	F213	0	1	0	0	-	0	1	0	0	-
2_186	0	1	0	5	0	2	1	1	1	1	1	0	F213	1	0	0	0	-	0	1	0	0	-
2_187	0	1	0	7	1	1	-	2	0	1	1	0	F143	0	0	0	1	-	1	2	0	0	1
2_188	0	1	0	12	6	1	-	2	0	1	1	0	F143	0	1	0	1	-	1	2	0	0	1
2_189	1	1	0	10	4	1	-	2	0	1	1	0	F143	0	0	0	1	-	1	2	0	0	1
2_19	0	1	0	29	23	1	-	1	1	1	1	0	H49	0	1	0	0	-	0	2	0	0	-
2_190	1	1	0	36	30	1	0	1	1	1	1	0	F216	0	0	0	0	-	0	0	1	0	-
2_191	0	1	0	3	0	2	1	1	1	1	1	0	F216	1	1	0	0	-	0	0	1	0	-
2_192	0	1	1	9	3	2	1	1	1	1	1	0	F216	0	1	0	0	-	0	0	1	0	-
2_193	0	1	0	5	0	2	1	1	1	1	1	0	F216	1	1	0	0	-	0	0	1	0	-
2_194	0	1	1	11	5	2	1	1	1	1	1	0	F216	0	0	0	0	-	0	0	1	0	-
2_195	1	1	0	30	24	0	0	0	1	1	1	0	F236	0	0	0	0	-	1	-	0	0	-
2_196	0	1	1	15	9	0	0	1	0	1	1	0	F225	0	0	0	0	-	0	0	0	0	-
2_197	0	1	0	4	0	1	1	2	0	1	1	0	F161	1	1	0	0	0	0	0	0	0	1
2_198	0	1	1	9	3	1	1	2	0	1	1	0	F161	0	0	0	0	0	0	0	0	0	1
2_199	0	0	0	64	58	0	0	0	-	0	1	0	F237	0	0	0	0	-	0	-	-	4	-
2_2	0	1	0	35	29	0	0	1	0	0	1	0	H29	0	1	0	0	-	0	2	0	0	1
2_20	0	1	1	6	0	1	0	1	1	1	1	0	H49	0	1	0	0	-	0	2	0	0	-
2_200	0	0	0	32	26	0	0	0	-	1	1	0	F237	0	0	0	0	-	0	-	-	0	-
2_201	0	1	0	36	30	1	-	0	1	1	1	0	F234	0	0	0	0	-	0	1	0	0	-
2_202	1	1	1	8	2	1	1	0	1	1	1	0	F234	0	0	0	0	-	0	1	0	0	-
2_203	0	1	1	12	6	1	1	0	1	1	1	0	F234	0	1	0	0	-	0	1	0	0	-
2_204	1	1	1	10	4	1	1	0	1	1	1	0	F234	0	0	0	0	-	0	1	0	0	-
2_205	0	1	0	51	45	1	1	0	1	1	1	0	F233	0	0	0	0	-	0	0	0	0	-
2_206	1	1	0	32	26	0	1	0	1	1	1	0	F233	0	0	0	0	-	0	0	0	0	-
2_207	1	1	0	29	23	1	1	2	1	0	1	0	F148	0	0	0	0	-	0	2	0	0	1
2_208	0	1	1	7	1	1	1	2	1	0	1	0	F148	0	1	0	0	-	0	2	0	0	1
2_209	0	1	0	5	0	1	1	2	1	0	1	0	F148	1	0	0	0	-	0	2	0	0	1
2_21	0	1	1	11	5	1	0	1	1	1	1	0	H49	0	1	0	0	-	0	2	0	0	-
2_210	1	1	0	26	20	0	0	2	1	1	1	0	F67	0	1	0	0	-	0	2	0	0	1
2_211	1	1	0	49	43	0	-	1	1	1	1	0	F159	0	0	0	0	0	0	2	0	0	-
2_212	0	1	0	17	11	1	-	1	1	1	1	0	F159	0	1	0	0	0	0	2	0	0	-
2_213	0	1	0	12	6	1	-	1	1	1	1	0	F159	0	0	0	0	0	0	2	0	0	-
2_214	0	1	0	9	3	1	-	1	1	1	1	0	F159	0	0	0	0	0	0	2	0	0	-
2_216	1	1	0	34	28	0	0	0	0	1	1	0	F238	0	1	0	0	-	0	0	0	0	-
2_217	1	1	0	31	25	0	0	1	1	0	1	0	F220	0	1	0	0	-	0	0	0	0	-
2_218	0	1	0	29	23	0	0	2	1	1	1	0	F167	0	1	0	0	0	0	1	0	0	1
2_219	0	1	1	7	1	0	0	2	1	1	1	0	F167	0	1	0	0	0	0	1	0	0	1
2_22	0	1	1	16	10	0	0	1	1	1	1	0	I30	0	1	1	1	-	1	1	0	0	1
2_220	1	1	0	31	25	0	-	1	1	0	1	0	F227	0	0	0	0	-	0	0	0	0	-
2_221	1	1	1	23	17	0	0	1	1	1	1	0	F135	0	0	0	1	0	0	1	1	0	1
2_222	1	1	1	18	12	2	0	2	0	1	1	0	H31	0	0	0	1	-	0	2	0	0	1
2_224	0	1	0	46	40	1	1	2	1	1	1	0	F160	0	1	0	0	-	0	0	0	0	-
2_225	1	1	0	48	42	1	1	2	0	1	1	0	F161	0	1	0	0	0	0	0	0	0	1
2_226	1	1	0	49	43	2	-	2	1	0	1	0	F64	0	0	0	0	0	1	0	0	4	1
2_227	1	1	1	12	6	2	0	2	1	1	1	0	F64	0	0	1	0	0	1	0	0	0	1
2_228	1	1	0	49	43	0	-	2	1	1	1	0	F160	0	0	0	0	-	0	0	0	0	-
2_229	1	1	0	32	26	1	1	2	1	1	1	0	F60	0	1	0	1	-	0	2	0	0	-
2_23	0	1	1	11	5	0	0	1	0	1	1	0	I29	0	1	1	0	-	0	3	0	0	0
2_230	0	1	1	8	2	1	1	2	1	1	1	0	F60	0	1	0	1	-	0	2	0	0	-
2_231	0	1	1	10	4	1	1	2	1	1	1	0	F60	0	0	0	1	-	0	2	0	0	-
2_232	0	1	1	16	10	1	1	2	1	1	1	0	F60	0	0	0	1	-	0	2	0	0	-
2_233	1	1	1	12	6	1	1	2	1	1	1	0	F60	0	1	0	1	-	0	2	0	0	-
2_234	0	1	1	17	11	1	1	2	0	0	1	0	F124	0	1	1	1	-	1	0	0	0	-
2_235	0	1	0	23	17	0	-	2	1	1	1	0	F167	0	1	0	0	0	0	1	0	3	1
2_236	0	1	0	5	0	0	0	2	1	0	1	0	F167	1	1	0	0	0	0	1	0	0	1
2_237	0	1	1	8	2	0	0	2	1	0	1	0	F167	0	0	0	0	0	0	1	0	0	1
2_238	1	1	0	48	42	1	-	2	0	1	1	0	F124	0	0	0	1	-	1	0	0	0	-
2_239	0	0	0	31	25	2	-	2	0	-	1	0	F165	0	1	0	0	-	0	2	0	0	1
2_24	0	1	0	1	0	0	0	1	1	1	1	0	I30	1	1	0	1	-	1	1	0	0	1
2_240	0	0	0	10	4	2	0	2	0	-	1	0	F165	0	0	0	0	-	0	2	0	0	1
2_241	1	1	0	25	19	1	0	2	1	1	1	0	F148	0	1	0	0	-	0	2	0	0	1
2_242	0	1	0	2	0	1	1	2	1	0	1	0	F148	1	1	0	0	-	0	2	0	0	1
2_243	1	1	0	33	27	1	-	2	1	1	1	0	F153	0	0	0	0	-	0	2	1	0	1
2_244	0	1	1	12	6	2	1	2	1	1	1	0	F153	0	0	0	0	-	0	2	1	0	1
2_245	1	1	0	38	32	1	-	2	0	1	1	0	F165	0	0	0	0	-	0	2	0	0	1
2_246	0	1	1	8	2	2	0	2	0	1	1	0	F165	0	0	0	0	-	0	2	0	0	1
2_247	1	1	1	14	8	1	0	2	0	1	1	0	F165	0	0	0	0	-	0	2	0	0	1
2_248	1	1	1	12	6	1	0	2	0	1	1	0	F165	0	1	0	0	-	0	2	0	0	1
2_249	1	1	0	25	19	0	0	2	0	1	1	0	F106	0	1	0	0	-	0	3	0	0	1
2_25	0	1	0	27	21	0	0	1	0	1	1	0	F120	0	1	0	0	-	1	0	0	0	1
2_250	0	1	0	2	0	1	1	2	0	0	1	0	F106	1	0	0	0	-	0	3	0	0	1
2_251	0	1	0	32	26	0	0	2	1	1	1	0	F167	0	0	0	0	0	0	1	0	0	1
2_252	0	1	1	9	3	0	0	1	0	1	1	0	F219	0	0	0	0	-	-	1	0	0	-
2_253	0	1	0	49	43	1	0	2	0	1	1	0	F106	0	1	0	0	-	0	3	0	0	1
2_254	1	1	0	73	67	0	-	2	1	1	1	0	F129	0	1	0	1	1	0	1	1	0	1
2_255	0	1	0	41	35	0	0	2	1	1	1	0	F167	0	0	0	0	0	0	1	0	0	1
2_256	0	0	0	6	0	2	0	2	0	-	1	0	F165	0	0	0	0	-	0	2	0	0	1
2_257	0	1	1	16	10	2	0	2	0	1	1	0	F165	0	1	0	0	-	0	2	0	0	1
2_258	1	1	0	25	19	1	1	2	0	1	1	0	F161	0	0	0	0	0	0	0	0	0	1
2_259	0	1	1	21	15	1	1	2	0	0	1	0	F122	0	0	0	0	0	0	3	0	0	1
2_26	0	1	1	7	1	0	0	1	0	1	1	0	F120	0	1	0	0	-	1	0	0	0	1
2_260	0	1	0	26	20	1	1	2	0	1	1	0	F161	0	0	0	0	0	0	0	0	0	1
2_261	1	1	0	33	27	0	1	2	1	1	1	0	I181	0	1	0	0	-	0	3	0	-	-
2_262	0	1	1	23	17	1	1	2	0	0	1	0	F161	0	1	0	0	0	0	0	0	0	1
2_263	0	1	1	17	11	1	1	2	0	1	1	0	F161	0	1	0	0	0	0	0	0	0	1
2_264	1	1	0	32	26	0	0	2	1	1	1	0	F128	0	0	0	0	-	1	0	0	-	-
2_265	1	1	0	27	21	0	0	1	1	1	1	0	F163	0	0	0	0	-	0	1	0	-	-
2_266	0	1	1	15	9	0	0	2	1	1	1	0	F166	0	1	0	1	-	1	0	0	0	1
2_267	0	1	0	39	33	0	-	2	1	1	1	0	F166	0	0	0	1	-	1	0	0	1	1
2_268	0	1	0	29	23	0	1	2	1	1	1	0	F162	0	0	0	0	-	1	1	0	0	1
2_269	1	1	0	40	34	1	0	2	0	1	1	0	F122	0	0	0	0	0	0	3	0	0	1
2_27	0	1	1	11	5	0	0	1	0	1	1	0	F120	0	1	0	0	-	1	0	0	0	1
2_270	0	0	0	17	11	1	0	1	1	-	1	0	F135	0	0	0	1	0	0	1	1	0	1
2_271	0	1	0	41	35	0	0	2	1	1	1	0	F167	0	0	0	0	0	0	1	0	0	1
2_272	0	1	1	16	10	1	0	1	1	1	1	0	F163	0	1	0	0	-	0	1	0	0	-
2_273	0	1	0	45	39	1	-	1	1	1	1	0	F163	0	1	0	0	-	0	1	0	0	-
2_274	0	1	1	9	3	1	0	1	1	1	1	0	F163	0	0	0	0	-	0	1	0	0	-
2_275	0	1	1	9	3	1	0	1	1	1	1	0	F163	0	0	0	0	-	0	1	0	0	-
2_276	0	1	1	8	2	1	0	1	1	1	1	0	F163	0	0	0	0	-	0	1	0	0	-
2_277	0	1	1	22	16	1	0	1	1	1	1	0	F227	0	1	0	0	-	0	0	0	0	-
2_278	0	1	1	8	2	1	0	1	1	1	1	0	F227	0	0	0	0	-	0	0	0	0	-
2_279	0	1	0	4	0	1	0	1	1	1	1	0	F227	1	0	0	0	-	0	0	0	0	-
2_28	1	1	0	50	44	0	0	2	0	0	1	0	I129	0	1	1	0	-	0	3	0	0	1
2_280	0	1	1	19	13	1	0	1	1	1	1	0	F163	0	1	0	0	-	0	1	0	0	-
2_281	0	1	0	30	24	0	0	1	0	1	1	0	F225	0	0	0	0	-	0	0	0	0	-
2_282	1	1	0	32	26	1	-	1	1	1	1	0	F216	0	1	0	0	-	0	0	1	0	-
2_283	0	1	1	22	16	0	0	2	1	1	1	0	F166	0	1	0	1	-	1	0	0	0	1
2_284	0	1	1	15	9	0	0	2	1	1	1	0	F166	0	1	0	1	-	1	0	0	0	1
2_285	0	1	1	18	12	0	0	2	1	1	1	0	F166	0	0	0	1	-	1	0	0	0	1
2_286	0	1	1	12	6	0	0	2	1	1	1	0	F166	0	0	0	1	-	1	0	0	0	1
2_288	0	0	0	6	0	0	1	1	0	-	1	0	F219	0	0	0	0	-	-	1	0	0	-
2_289	0	1	0	20	14	1	-	1	1	1	1	0	F135	0	1	0	1	0	0	1	1	0	1
2_29	0	1	1	12	6	1	0	2	0	0	1	0	I129	0	0	0	0	-	0	3	0	0	1
2_290	0	1	0	48	42	1	-	1	1	1	1	0	F135	0	1	0	1	0	0	1	1	0	1
2_291	0	1	0	73	67	0	-	1	1	1	0	0	F23	0	1	0	0	-	0	2	0	0	-
2_292	0	1	0	38	32	0	0	2	0	1	0	0	F5	0	0	0	0	-	0	2	0	0	0
2_293	0	1	0	34	28	0	0	2	0	1	0	0	F5	0	1	0	0	-	0	2	0	0	0
2_294	0	1	1	9	3	0	0	2	0	1	0	0	F5	0	0	0	0	-	0	2	0	0	0
2_295	1	1	0	41	35	0	-	1	0	1	0	0	F15	0	0	0	0	-	0	3	0	0	-
2_296	1	1	0	51	45	0	0	2	1	1	0	0	F157	0	0	0	0	0	0	3	0	0	1
2_297	1	1	1	23	17	0	1	1	1	1	0	0	F205	0	0	0	0	-	1	3	0	1	-
2_298	0	1	0	50	44	2	1	2	0	1	1	0	H31	0	1	0	1	-	0	2	0	1	1
2_299	1	1	0	47	41	2	-	2	0	1	1	0	H31	0	0	0	1	-	0	2	0	1	1
2_3	0	1	1	8	2	0	0	1	0	0	1	0	H29	0	0	0	0	-	0	2	0	0	1
2_30	0	1	1	13	7	1	1	2	0	0	1	0	I129	0	1	0	0	-	0	3	0	0	1
2_300	1	1	0	26	20	2	0	2	0	1	1	0	H31	0	0	0	1	-	0	2	0	0	1
2_301	1	1	1	17	11	2	0	2	0	1	1	0	H31	0	0	0	1	-	0	2	0	0	1
2_302	0	1	1	12	6	2	0	2	0	1	1	0	H31	0	1	0	1	-	0	2	0	0	1
2_303	0	1	1	10	4	2	0	2	0	1	1	0	H31	0	0	0	1	-	0	2	0	0	1
2_304	0	1	0	31	25	2	-	2	0	0	1	0	H17	0	0	0	0	0	0	3	0	2	1
2_305	0	1	0	77	71	0	-	2	1	0	0	0	F1	0	0	0	0	-	0	0	1	4	-
2_306	0	1	1	23	17	0	0	2	0	0	0	0	F183	0	1	0	0	0	1	3	0	3	0
2_307	0	1	0	4	0	0	0	2	0	0	0	0	F183	1	0	0	0	0	1	3	0	3	0
2_308	0	0	0	68	63	1	-	-	-	0	0	1	A70	0	1	1	-	-	0	-	-	4	-
2_309	1	0	0	67	62	0	-	-	-	-	0	1	A70	0	0	0	-	-	0	-	-	4	-
2_31	1	1	0	65	59	2	-	2	0	1	1	0	H17	0	1	1	0	0	0	3	0	0	1
2_310	1	1	0	22	16	0	-	2	1	1	0	0	F191	0	0	0	0	-	1	2	1	4	0
2_311	1	1	0	71	65	0	-	1	0	1	0	0	F193	0	0	0	0	-	0	3	0	1	-
2_313	0	1	0	48	42	0	-	2	1	1	1	0	I111	0	0	0	1	3	0	3	1	0	1
2_314	0	1	1	11	5	0	0	2	1	1	1	0	I111	0	1	0	1	3	0	3	1	0	1
2_315	0	1	1	11	5	0	0	2	1	1	1	0	I111	0	1	0	1	3	0	3	1	0	1
2_316	0	1	0	76	70	0	-	2	0	1	0	0	F80	0	0	0	0	0	0	2	1	4	-
2_317	0	1	0	51	45	0	0	2	0	0	0	0	F85	0	1	0	0	-	1	3	0	4	-
2_318	0	1	1	17	11	0	0	2	0	0	0	0	F85	0	1	0	0	-	1	3	0	4	-
2_319	1	1	0	42	36	0	-	2	1	1	0	0	F91	0	0	0	0	0	0	3	1	0	0
2_32	0	1	0	27	21	2	1	2	0	1	1	0	H17	0	1	0	0	0	0	3	0	0	1
2_320	0	1	0	44	38	1	-	2	1	1	0	0	F91	0	0	0	0	0	0	3	1	0	0
2_321	0	1	0	36	30	1	-	2	1	1	0	0	F91	0	1	0	0	0	0	3	1	0	0
2_322	0	1	0	63	57	0	-	2	0	1	0	0	F94	0	1	0	0	-	0	3	1	3	0
2_323	0	1	0	71	65	0	-	2	0	1	0	0	F94	0	0	0	0	-	0	3	1	4	0
2_324	0	1	0	55	49	0	-	2	0	1	0	0	F85	0	0	0	0	-	1	3	0	4	-
2_325	1	1	0	51	45	0	-	1	0	1	0	0	F82	0	0	1	0	0	0	3	0	0	0
2_326	0	1	0	67	61	1	-	1	0	1	0	0	F82	0	0	0	0	0	0	3	0	0	0
2_327	0	0	0	15	9	0	0	2	1	-	1	0	I111	0	0	0	1	3	0	3	1	0	1
2_328	0	0	0	17	11	0	0	2	1	-	1	0	I111	0	0	0	1	3	0	3	1	0	1
2_329	0	0	0	9	3	0	0	2	1	-	1	0	I111	0	0	0	1	3	0	3	1	0	1
2_33	0	1	1	6	0	2	0	2	0	1	1	0	H17	0	0	0	0	0	0	3	0	0	1
2_330	0	0	0	6	0	0	0	2	1	-	1	0	I111	0	0	0	1	3	0	3	1	0	1
2_331	0	1	0	41	35	0	-	2	1	1	1	0	I111	0	1	0	1	3	0	3	1	0	1
2_332	0	1	0	43	37	0	0	1	1	1	1	0	I85	0	0	0	0	-	0	1	1	1	1
2_333	0	1	1	13	7	0	0	1	1	1	1	0	I85	0	1	0	0	-	0	1	1	0	1
2_334	0	1	1	9	3	0	0	1	1	1	1	0	I85	0	0	0	0	-	0	1	1	0	1
2_335	0	1	1	7	1	0	0	1	1	1	1	0	I195	0	0	0	0	-	-	2	1	0	-
2_336	1	1	1	16	10	1	1	1	1	1	1	0	I75	0	0	0	1	0	0	1	0	0	1
2_337	0	1	1	13	7	1	1	1	1	1	1	0	I75	0	1	0	1	0	0	1	0	0	1
2_338	0	1	1	10	4	1	1	1	1	1	1	0	I75	0	0	0	1	0	0	1	0	0	1
2_34	0	1	0	53	47	1	0	2	0	1	1	0	F119	0	0	0	0	-	1	2	0	0	1
2_340	1	0	0	60	54	1	-	1	1	-	1	0	I161	0	1	0	1	7	0	0	0	0	1
2_341	1	0	0	25	19	1	1	1	1	-	1	0	I161	0	1	0	1	7	0	0	0	0	1
2_342	0	1	0	33	27	1	1	2	0	1	1	0	I54	0	1	0	0	-	1	2	0	0	-
2_343	0	1	1	9	3	1	0	2	0	1	1	0	I54	0	1	0	0	-	1	2	0	0	-
2_344	0	1	1	15	9	1	0	2	0	1	1	0	I54	0	0	0	0	-	1	2	0	0	-
2_345	1	1	0	46	40	0	-	2	0	1	1	0	I5	0	1	0	0	0	0	3	0	0	1
2_346	0	0	0	11	5	1	1	2	0	-	1	0	I5	0	1	0	0	0	0	3	0	0	1
2_347	0	0	0	9	3	1	1	2	0	-	1	0	I5	0	1	0	0	0	0	3	0	0	1
2_348	0	0	0	15	9	1	1	2	0	-	1	0	I5	0	1	0	0	0	0	3	0	0	1
2_349	0	0	0	14	8	1	0	2	0	-	1	0	I54	0	0	0	0	-	1	2	0	0	-
2_35	0	1	1	13	7	1	0	2	0	1	1	0	F119	0	0	0	0	-	1	2	0	0	1
2_358	0	1	1	16	10	0	0	2	1	1	1	0	I169	0	0	0	0	-	1	1	0	0	-
2_36	0	1	0	32	26	0	0	2	0	1	1	0	H24	0	1	0	0	-	0	2	0	4	-
2_360	0	1	0	54	48	1	-	2	0	1	1	0	I21	0	0	0	0	-	2	0	0	0	0
2_361	1	1	0	34	28	1	0	2	1	1	1	0	I107	0	1	0	0	-	0	2	0	0	0
2_362	0	0	0	18	12	1	-	1	1	-	1	0	I123	0	1	0	1	1	1	2	1	0	1
2_363	0	1	0	35	29	1	-	1	1	0	1	0	I67	0	1	0	0	0	0	2	0	0	1
2_364	0	1	1	15	9	1	0	1	1	0	1	0	I67	0	1	0	0	0	0	2	0	0	1
2_365	0	1	1	13	7	1	0	1	1	0	1	0	I67	0	1	0	0	0	0	2	0	0	1
2_366	0	0	0	46	40	0	-	2	0	-	1	0	I112	0	1	0	0	-	0	2	0	0	0
2_367	1	1	0	29	23	2	-	2	1	1	1	0	H38	0	1	0	0	-	1	3	0	1	1
2_368	1	1	1	14	8	2	1	2	1	1	1	0	H38	0	1	0	0	-	1	3	0	1	1
2_369	0	1	1	11	5	2	1	2	1	1	1	0	H38	0	0	0	0	-	1	3	0	1	1
2_37	1	1	0	22	16	1	-	2	0	1	1	0	F119	0	0	1	0	-	1	2	0	0	1
2_370	0	1	0	11	5	1	-	1	1	0	1	0	I67	0	0	0	0	0	0	2	0	0	1
2_371	0	1	1	14	8	1	0	1	1	1	1	0	I123	0	1	0	1	1	1	2	1	3	1
2_372	0	1	1	14	8	2	0	2	1	1	1	0	I91	0	0	0	0	-	1	2	1	0	1
2_373	0	0	0	47	41	2	-	2	1	-	1	0	I107	0	1	0	0	-	0	2	0	0	0
2_374	0	1	1	14	8	1	1	2	0	1	1	0	I5	0	0	0	0	0	0	3	0	0	1
2_377	0	0	0	9	3	0	0	1	1	-	1	0	I37	0	0	0	0	-	-	2	1	0	0
2_378	0	1	0	14	8	2	-	2	1	1	1	0	I107	0	0	0	0	-	0	2	0	0	0
2_379	0	0	0	11	5	0	0	1	1	-	1	0	I37	0	1	0	0	-	-	2	1	0	0
2_38	0	1	1	6	0	0	0	2	0	1	1	0	H24	0	0	0	0	-	0	2	0	0	-
2_381	0	1	1	12	6	0	0	2	1	1	1	0	I169	0	0	0	0	-	1	1	0	0	-
2_382	0	0	0	9	3	0	0	2	1	-	1	0	I169	0	1	0	0	-	1	1	0	0	-
2_383	0	1	0	28	22	0	1	1	0	1	1	0	I113	0	1	0	0	-	0	1	0	2	1
2_384	0	1	1	9	3	0	0	1	0	0	1	0	I113	0	1	0	0	-	0	1	0	0	1
2_385	0	1	1	8	2	0	0	1	0	0	1	0	I113	0	0	0	0	-	0	1	0	0	1
2_386	0	1	1	6	0	0	0	1	0	0	1	0	I113	0	1	0	0	-	0	1	0	0	1
2_387	0	1	0	4	0	0	0	1	0	0	1	0	I113	1	1	0	0	-	0	1	0	0	1
2_388	0	1	0	25	19	0	0	2	0	1	1	0	I114	0	1	0	0	0	1	1	0	0	-
2_389	0	1	1	8	2	0	0	2	0	1	1	0	I114	0	1	0	0	0	1	1	0	0	-
2_39	0	1	1	9	3	0	0	2	0	1	1	0	H24	0	0	0	0	-	0	2	0	0	-
2_390	0	0	0	6	0	0	0	2	0	-	1	0	I114	0	1	0	0	0	1	1	0	0	-
2_391	0	0	0	4	0	0	0	2	0	-	1	0	I114	1	0	0	0	0	1	1	0	0	-
2_392	0	1	0	47	41	0	0	2	1	1	1	0	I86	0	1	0	0	0	0	3	1	0	-
2_393	0	1	1	10	4	0	0	2	1	1	1	0	I86	0	0	0	0	0	0	3	1	0	-
2_394	0	1	0	4	0	0	0	2	1	1	1	0	I86	1	1	0	0	0	0	3	1	0	-
2_395	0	1	1	10	4	0	0	1	0	1	1	0	I115	0	0	0	0	-	2	0	0	0	1
2_396	0	1	1	7	1	0	0	1	0	1	1	0	I115	0	0	0	0	-	2	0	0	0	1
2_397	1	0	0	31	25	1	-	0	-	1	1	0	I209	0	1	0	0	-	0	0	-	0	-
2_398	0	0	0	6	0	2	1	0	-	1	1	0	I209	0	1	0	0	-	0	0	-	0	-
2_399	1	0	0	9	3	1	1	0	-	1	1	0	I209	0	1	0	0	-	0	0	-	0	-
2_4	0	1	0	5	0	0	0	1	0	0	1	0	H29	1	1	0	0	-	0	2	0	0	1
2_40	0	1	1	6	0	0	0	2	0	1	1	0	H24	0	0	0	0	-	0	2	0	0	-
2_400	1	1	0	31	25	1	-	2	1	0	1	0	I95	0	1	0	0	-	0	2	1	0	0
2_401	0	1	1	10	4	1	1	2	1	0	1	0	I95	0	1	0	0	-	0	2	1	0	0
2_402	0	1	1	8	2	1	1	2	1	0	1	0	I95	0	1	0	0	-	0	2	1	0	0
2_403	0	1	1	9	3	1	1	2	1	0	1	0	I95	0	0	0	0	-	0	2	1	0	0
2_404	0	1	1	7	1	1	1	2	1	0	1	0	I95	0	0	0	0	-	0	2	1	0	0
2_405	0	1	0	28	22	1	0	0	1	0	1	0	I193	0	1	0	0	-	0	2	0	0	-
2_406	0	1	0	32	26	1	-	2	1	0	1	0	I134	0	1	0	0	-	0	0	0	0	0
2_407	0	1	1	10	4	1	0	2	1	0	1	0	I134	0	0	0	0	-	0	0	0	0	0
2_408	0	1	1	6	0	1	0	2	1	0	1	0	I134	0	0	0	0	-	0	0	0	0	0
2_41	0	1	0	4	0	0	0	1	1	1	1	0	H54	1	0	0	0	-	-	1	0	0	-
2_410	0	1	1	8	2	1	0	2	1	0	1	0	I134	0	0	0	0	-	0	0	0	0	0
2_411	0	1	1	17	11	0	0	2	0	0	1	0	I133	0	1	0	0	0	2	1	1	0	0
2_412	1	1	0	68	62	1	-	2	1	1	1	0	I107	0	0	0	0	-	0	2	0	0	0
2_413	1	0	0	23	17	1	0	2	1	-	1	0	I107	0	0	0	0	-	0	2	0	0	0
2_414	1	1	0	70	64	1	-	2	1	1	1	0	I96	0	0	0	1	-	0	3	1	0	1
2_415	0	1	0	11	5	1	-	2	1	1	1	0	I96	0	1	0	1	-	0	3	1	0	1
2_416	0	1	0	8	2	1	-	2	1	1	1	0	I96	0	1	0	1	-	0	3	1	0	1
2_417	0	1	0	10	4	0	-	1	0	1	1	0	I162	0	1	0	0	0	-	0	0	0	0
2_418	0	1	0	45	39	0	1	2	1	1	1	0	I97	0	0	0	0	0	1	1	1	0	1
2_419	0	1	1	9	3	0	1	2	1	1	1	0	I97	0	0	0	0	0	1	1	1	0	1
2_42	0	1	1	8	2	1	0	2	1	1	1	0	H27	0	1	0	0	0	0	1	0	0	1
2_420	0	1	1	10	4	0	1	2	1	1	1	0	I97	0	1	0	0	0	1	1	1	0	1
2_421	0	1	1	12	6	0	1	2	1	1	1	0	I97	0	0	0	0	0	1	1	1	0	1
2_422	0	1	1	8	2	0	1	1	1	1	1	0	I189	0	1	0	0	-	0	2	0	0	-
2_423	0	1	0	24	18	0	-	1	1	1	1	0	I189	0	1	0	0	-	0	2	0	0	-
2_424	0	1	1	7	1	0	0	1	1	0	1	0	I176	0	0	0	0	-	0	2	0	0	-
2_425	0	0	0	9	3	0	1	1	1	-	1	0	I71	0	1	0	0	-	-	0	0	0	1
2_426	0	1	1	7	1	0	0	1	1	0	1	0	I189	0	1	0	0	-	0	2	0	0	-
2_427	1	1	0	25	19	0	1	0	1	0	1	0	I184	0	1	0	0	-	0	2	0	0	-
2_428	0	1	1	10	4	1	1	0	1	0	1	0	I184	0	0	0	0	-	0	2	0	0	-
2_429	0	1	1	6	0	1	0	1	1	0	1	0	I137	0	1	0	0	-	1	0	0	0	1
2_43	0	1	1	6	0	1	0	2	1	1	1	0	H27	0	1	0	0	0	0	1	0	0	1
2_430	0	1	0	2	0	1	0	1	1	0	1	0	I137	1	0	0	0	-	1	0	0	0	1
2_431	0	1	1	16	10	1	0	1	1	0	1	0	I137	0	1	0	0	-	1	0	0	0	1
2_432	0	1	0	10	4	0	-	0	1	0	1	0	I221	0	1	0	0	-	-	1	1	0	-
2_433	0	1	1	16	10	1	0	2	1	0	1	0	I58	0	1	0	0	-	1	0	1	0	1
2_434	0	1	0	5	0	1	0	2	1	0	1	0	I58	1	1	0	0	-	1	0	1	0	1
2_435	0	1	1	7	1	1	0	2	1	0	1	0	I58	0	1	0	0	-	1	0	1	0	1
2_436	0	1	1	6	0	1	0	2	1	0	1	0	I58	0	1	0	0	-	1	0	1	0	1
2_437	1	1	0	36	30	0	-	1	1	0	1	0	I137	0	1	0	0	-	1	0	0	0	1
2_438	1	1	1	14	8	1	1	2	1	0	1	0	I95	0	0	0	0	-	0	2	1	0	0
2_439	0	1	1	16	10	2	0	2	1	0	1	0	I91	0	1	0	0	-	1	2	1	0	1
2_44	0	1	0	29	23	2	0	2	1	1	1	0	H16	0	0	0	0	-	0	3	0	3	1
2_440	0	1	1	13	7	2	0	2	1	0	1	0	I91	0	0	0	0	-	1	2	1	0	1
2_441	0	1	0	1	0	0	0	2	1	0	1	0	I169	1	1	0	0	-	1	1	0	0	-
2_442	0	1	0	29	23	0	-	2	1	0	1	0	I169	0	1	0	0	-	1	1	0	0	-
2_443	0	1	1	21	15	0	0	2	0	0	0	0	F183	0	1	0	0	0	1	3	0	0	0
2_444	0	1	0	32	26	0	0	2	0	0	0	0	F183	0	0	0	0	0	1	3	0	0	0
2_445	1	1	0	60	54	0	-	2	0	0	0	0	F175	0	1	0	0	0	0	3	0	3	0
2_446	0	1	0	63	57	1	-	2	0	0	0	0	F175	0	0	0	0	0	0	3	0	0	0
2_447	0	1	0	84	78	0	-	2	0	1	0	0	F144	0	1	0	0	-	0	3	0	4	0
2_448	0	1	0	60	54	0	0	2	0	1	0	0	F144	0	0	0	0	-	0	3	0	0	0
2_449	0	1	0	55	49	0	0	2	0	1	0	0	F144	0	1	0	0	-	0	3	0	2	0
2_45	1	1	1	10	4	2	0	2	1	1	1	0	H16	0	0	0	0	-	0	3	0	0	1
2_450	0	1	0	64	58	0	-	1	1	1	0	0	F13	0	0	0	0	-	0	2	0	0	0
2_452	0	1	1	24	18	0	0	1	1	1	0	0	F13	0	0	0	0	-	0	2	0	0	0
2_453	0	1	0	41	35	1	-	2	0	1	0	0	F31	0	1	0	0	-	1	3	0	0	1
2_454	0	1	1	11	5	1	0	2	0	1	0	0	F31	0	1	0	0	-	1	3	0	0	1
2_455	0	1	0	5	0	1	0	2	0	1	0	0	F31	1	0	0	0	-	1	3	0	0	1
2_456	0	1	1	20	14	0	0	2	0	1	0	0	F33	0	0	0	0	-	0	3	0	0	0
2_457	0	1	0	67	61	0	-	2	0	1	0	0	F33	0	0	0	0	-	0	3	0	0	0
2_458	1	1	0	23	17	0	-	2	1	0	0	0	F11	0	1	0	0	0	0	3	1	0	1
2_459	0	1	0	35	29	1	0	2	1	0	0	0	F11	0	0	0	0	0	0	3	1	0	1
2_46	1	1	1	22	16	1	1	2	1	1	1	0	F123	0	0	0	0	-	0	1	1	0	-
2_460	0	1	0	45	39	1	-	2	1	1	1	0	F129	0	0	0	1	1	0	1	1	4	1
2_461	1	1	0	31	25	1	-	1	1	1	1	0	F8	0	0	0	0	-	0	1	0	4	-
2_462	1	1	0	51	45	1	-	1	1	1	1	0	F8	0	0	0	0	-	0	1	0	0	-
2_463	1	0	0	22	16	0	1	0	-	1	1	0	F239	0	0	0	0	-	1	-	-	0	-
2_464	1	1	0	48	42	1	-	1	1	1	1	0	F8	0	1	0	0	-	0	1	0	0	-
2_465	0	1	0	77	71	1	-	1	0	1	0	0	F15	0	0	0	0	-	0	3	0	3	-
2_466	0	1	0	75	69	1	-	2	0	1	0	0	F78	0	1	0	0	-	1	3	0	4	0
2_467	0	1	0	42	36	1	-	2	0	1	0	0	F79	0	1	0	0	-	1	3	0	0	-
2_468	0	1	1	18	12	1	0	2	0	1	0	0	F79	0	0	0	0	-	1	3	0	0	-
2_469	1	1	0	25	19	2	1	1	1	0	1	0	F154	0	1	0	0	0	0	0	0	0	1
2_47	1	1	0	39	33	0	0	2	1	1	1	0	H2	0	1	1	0	-	1	1	1	0	-
2_470	1	0	0	31	25	1	-	2	1	-	1	0	F153	0	0	0	0	-	0	2	1	0	1
2_471	0	1	0	35	29	0	-	1	1	1	1	0	F152	0	0	0	0	-	0	3	1	0	-
2_472	0	1	0	22	16	0	-	0	1	1	1	0	F232	0	1	0	0	-	0	1	0	0	-
2_473	0	1	0	68	62	0	-	2	0	1	1	0	F53	0	1	0	0	0	0	2	0	0	0
2_474	0	1	0	40	34	0	0	2	1	1	1	0	F55	0	0	0	0	-	2	1	0	0	-
2_475	0	1	0	66	60	0	1	2	0	1	0	0	F97	0	0	0	1	0	0	1	0	4	0
2_476	0	1	0	63	57	0	0	2	0	1	0	0	F97	0	1	0	1	0	0	1	0	0	0
2_477	0	1	0	57	51	0	-	2	1	1	0	0	F43	0	1	0	0	0	0	3	1	0	-
2_478	0	1	0	27	21	0	0	2	1	1	0	0	F43	0	1	0	0	0	0	3	1	0	-
2_479	0	1	1	11	5	0	0	2	1	1	0	0	F43	0	1	0	0	0	0	3	1	0	-
2_48	0	1	1	12	6	1	0	2	1	1	1	0	H2	0	1	0	0	-	1	1	1	0	-
2_480	0	1	1	6	0	0	0	2	1	1	0	0	F43	0	0	0	0	0	0	3	1	0	-
2_481	0	1	1	18	12	0	0	2	1	1	0	0	F43	0	1	0	0	0	0	3	1	0	-
2_482	0	1	0	52	46	0	-	2	1	1	1	0	I22	0	1	0	0	0	1	0	0	0	-
2_483	0	1	0	57	51	1	-	2	1	1	1	0	I15	0	0	0	0	0	0	2	1	0	1
2_486	0	1	0	47	41	0	-	1	0	1	1	0	I115	0	0	0	0	-	2	0	0	0	1
2_487	1	1	0	54	48	0	-	2	0	1	1	0	I21	0	1	0	0	-	2	0	0	0	0
2_488	0	1	0	31	25	0	1	2	1	1	1	0	H42	0	1	0	0	-	2	3	0	0	-
2_489	0	1	1	15	9	0	0	2	1	1	1	0	I22	0	0	0	0	0	1	0	0	0	-
2_49	0	1	0	32	26	1	0	2	1	1	1	0	H7	0	1	0	1	-	1	1	0	0	0
2_490	0	1	0	34	28	1	-	2	1	1	1	0	I15	0	0	0	0	0	0	2	1	0	1
2_491	0	1	0	47	41	0	-	2	1	1	1	0	I55	0	0	0	0	-	1	0	1	0	0
2_492	0	1	0	55	49	2	0	2	1	1	1	0	I102	0	0	0	0	0	1	2	0	0	0
2_493	0	1	0	26	20	1	1	1	0	0	1	0	I186	0	1	0	0	-	2	0	0	0	-
2_494	0	1	1	23	17	0	1	2	1	1	1	0	I55	0	1	0	0	-	1	0	1	0	0
2_495	0	1	1	10	4	0	0	2	1	0	1	0	I55	0	0	0	0	-	1	0	1	0	0
2_496	0	1	1	17	11	0	1	2	1	0	1	0	I55	0	1	0	0	-	1	0	1	0	0
2_497	0	1	0	48	42	0	-	1	1	1	1	0	I32	0	1	0	0	-	0	1	0	0	0
2_498	0	1	0	28	22	0	0	1	1	1	1	0	I32	0	0	0	0	-	0	1	0	0	0
2_499	0	1	0	30	24	0	0	1	0	1	1	0	I160	0	1	0	0	0	0	0	0	0	1
2_5	1	0	0	32	26	0	0	-	-	1	1	0	H5	0	1	0	0	-	1	-	-	3	-
2_50	0	1	1	11	5	1	0	2	1	1	1	0	H7	0	0	0	1	-	1	1	0	0	0
2_500	0	0	0	26	20	0	-	1	1	-	1	0	I197	0	1	0	0	-	0	1	0	0	-
2_501	0	1	1	10	4	0	0	1	1	0	1	0	I197	0	1	0	0	-	0	1	0	0	-
2_502	0	0	0	12	6	0	0	1	1	-	1	0	I197	0	1	0	0	-	0	1	0	0	-
2_503	1	0	0	19	13	0	1	0	-	1	1	0	I230	0	1	0	0	-	0	-	-	0	-
2_504	0	1	1	17	11	0	1	2	1	1	1	0	F132	0	1	0	0	-	0	3	1	1	-
2_505	0	1	1	13	7	0	1	2	1	0	1	0	I55	0	1	0	0	-	1	0	1	0	0
2_506	0	0	0	46	40	0	-	1	-	1	1	0	I182	0	0	0	0	-	0	1	-	0	-
2_507	0	1	0	55	49	0	0	2	1	1	1	0	H34	0	1	0	0	0	0	2	1	4	1
2_508	0	1	0	29	23	0	1	1	1	1	1	0	I13	0	1	0	0	-	0	2	0	0	0
2_509	0	1	0	56	50	1	-	2	1	1	1	0	I17	0	0	0	0	0	0	0	0	0	0
2_51	1	1	1	9	3	1	0	2	1	1	1	0	H7	0	1	0	1	-	1	1	0	0	0
2_510	0	1	0	13	7	1	-	1	1	1	1	0	H33	0	1	0	0	-	-	2	0	1	-
2_511	1	1	0	10	4	0	-	1	1	1	1	0	H33	0	1	0	0	-	-	2	0	1	-
2_512	0	1	1	16	10	0	0	2	1	1	1	0	H34	0	1	0	0	0	0	2	1	1	1
2_514	0	1	0	26	20	1	1	2	1	0	1	0	I17	0	1	1	0	0	0	0	0	0	0
2_515	0	1	0	4	0	1	0	2	1	0	1	0	I17	1	1	0	0	0	0	0	0	0	0
2_516	1	1	0	50	44	2	-	2	1	1	1	0	I38	0	0	0	0	-	0	2	1	0	1
2_517	0	1	1	20	14	0	0	2	1	1	1	0	F63	0	0	0	0	-	0	0	1	0	1
2_518	1	1	0	58	52	0	-	2	1	1	1	0	I17	0	1	0	0	0	0	0	0	0	0
2_519	0	1	0	30	24	0	0	1	0	1	1	0	F71	0	1	0	0	-	0	2	0	0	-
2_52	0	1	1	7	1	1	0	2	1	1	1	0	H7	0	1	0	1	-	1	1	0	0	0
2_520	0	1	0	27	21	0	0	1	0	1	1	0	F71	0	1	0	0	-	0	2	0	0	-
2_521	0	1	1	7	1	1	0	2	1	0	1	0	I17	0	0	0	0	0	0	0	0	0	0
2_522	1	0	0	31	25	0	-	2	1	-	1	0	I134	0	0	0	0	-	0	0	0	0	0
2_523	0	1	1	23	17	0	0	2	1	1	1	0	H34	0	1	0	0	0	0	2	1	0	1
2_524	0	1	1	10	4	0	0	2	1	1	1	0	H34	0	1	0	0	0	0	2	1	0	1
2_525	0	1	0	16	10	0	-	2	1	1	1	0	H34	0	1	0	0	0	0	2	1	0	1
2_526	1	1	1	20	14	2	1	2	1	1	1	0	I38	0	1	0	0	-	0	2	1	0	1
2_527	1	1	0	60	54	2	-	2	1	1	1	0	I38	0	1	0	0	-	0	2	1	0	1
2_528	0	1	0	38	32	0	-	1	1	1	1	0	I8	0	1	0	0	0	1	1	1	0	-
2_529	0	1	1	18	12	0	0	1	1	1	1	0	I8	0	0	0	0	0	1	1	1	0	-
2_53	0	1	1	7	1	1	0	2	1	1	1	0	H7	0	0	0	1	-	1	1	0	0	0
2_531	0	1	0	33	27	1	-	2	1	1	1	0	I68	0	1	0	0	0	0	3	1	0	0
2_534	0	1	0	33	27	1	0	1	1	1	1	0	I171	0	1	0	0	-	1	2	1	0	-
2_536	1	1	0	34	28	0	0	2	0	1	1	0	I142	0	1	0	0	-	0	0	0	0	1
2_537	0	1	0	46	40	1	0	2	0	1	1	0	I142	0	0	0	0	-	0	0	0	0	1
2_538	0	1	0	3	0	1	0	2	0	1	1	0	I142	1	1	0	0	-	0	0	0	0	1
2_539	0	1	1	11	5	1	0	2	0	1	1	0	I142	0	0	0	0	-	0	0	0	0	1
2_54	1	1	0	51	45	0	-	2	1	1	1	0	H27	0	0	0	0	0	0	1	0	4	1
2_540	0	1	1	8	2	1	0	2	0	1	1	0	I142	0	0	0	0	-	0	0	0	0	1
2_541	0	1	0	1	0	1	0	2	0	1	1	0	I142	1	1	0	0	-	0	0	0	0	1
2_542	0	1	1	9	3	1	0	2	0	1	1	0	I142	0	0	0	0	-	0	0	0	0	1
2_544	0	1	0	40	34	0	-	0	0	1	1	0	I223	0	1	0	0	-	0	0	0	1	-
2_545	0	1	1	12	6	0	0	0	0	1	1	0	I223	0	1	0	0	-	0	0	0	0	-
2_546	0	1	1	9	3	0	0	0	0	1	1	0	I223	0	1	0	0	-	0	0	0	0	-
2_547	0	1	1	7	1	0	0	0	0	1	1	0	I223	0	0	0	0	-	0	0	0	0	-
2_548	0	1	1	15	9	0	0	0	0	1	1	0	I223	0	1	0	0	-	0	0	0	0	-
2_549	0	1	1	6	0	0	0	0	0	1	1	0	I223	0	0	0	0	-	0	0	0	0	-
2_55	0	1	1	12	6	1	0	2	1	1	1	0	H27	0	0	0	0	0	0	1	0	0	1
2_550	0	1	1	10	4	0	0	0	0	1	1	0	I223	0	0	0	0	-	0	0	0	0	-
2_551	0	1	0	51	45	0	0	1	1	1	1	0	I152	0	1	0	0	-	0	1	0	0	0
2_552	0	1	1	10	4	0	0	1	1	1	1	0	I152	0	1	0	0	-	0	1	0	0	0
2_553	0	1	1	12	6	0	0	1	1	1	1	0	I152	0	0	0	0	-	0	1	0	0	0
2_554	0	1	0	1	0	0	0	0	0	1	1	0	I223	1	0	0	0	-	0	0	0	0	-
2_555	0	1	0	72	66	0	-	1	1	1	1	0	I141	0	1	0	0	0	0	1	0	0	0
2_556	1	1	0	48	42	1	-	2	0	1	1	0	I155	0	0	0	1	24	0	0	0	0	1
2_557	0	1	1	11	5	1	0	2	0	1	1	0	I155	0	1	0	1	24	0	0	0	0	1
2_558	0	1	0	27	21	0	0	1	1	1	1	0	I141	0	0	0	0	0	0	1	0	0	0
2_559	1	1	0	34	28	2	1	1	1	1	1	0	I147	0	1	0	0	-	0	0	1	0	-
2_56	0	1	1	10	4	1	0	2	1	1	1	0	H27	0	0	0	0	0	0	1	0	0	1
2_560	1	1	1	22	16	0	0	0	1	1	1	0	I226	0	1	0	0	-	2	2	0	0	-
2_561	0	1	1	12	6	2	1	1	1	1	1	0	I147	0	1	0	0	-	0	0	1	0	-
2_562	0	1	1	10	4	0	0	1	0	1	1	0	I153	0	0	0	0	0	-	0	0	0	0
2_563	0	1	0	14	8	0	-	2	0	1	1	0	I124	0	0	0	0	-	-	1	0	0	1
2_568	0	1	0	62	56	0	-	1	1	1	1	0	I194	0	1	0	0	-	0	1	0	4	-
2_569	0	1	1	20	14	0	0	1	1	1	1	0	I194	0	1	0	0	-	0	1	0	4	-
2_57	1	1	0	25	19	1	1	2	1	1	1	0	F123	0	0	0	0	-	0	1	1	0	-
2_570	0	1	0	77	71	0	-	2	1	1	1	0	I167	0	1	0	0	-	0	1	0	0	-
2_571	0	1	1	19	13	1	0	2	0	1	1	0	I142	0	0	0	0	-	0	0	0	0	1
2_572	0	0	0	60	54	0	0	2	1	-	1	0	I167	0	0	0	0	-	0	1	0	-	-
2_573	1	0	0	37	31	0	0	1	1	-	1	0	I146	0	1	0	0	-	0	1	0	0	1
2_574	0	0	0	7	1	1	1	1	1	-	1	0	I146	0	1	0	0	-	0	1	0	0	1
2_575	0	0	0	11	5	1	1	1	1	-	1	0	I146	0	1	0	0	-	0	1	0	0	1
2_576	0	0	0	9	3	1	1	1	1	-	1	0	I146	0	0	0	0	-	0	1	0	0	1
2_577	0	1	1	18	12	0	0	0	0	0	1	0	I223	0	1	0	0	-	0	0	0	4	-
2_578	0	1	0	43	37	0	0	2	0	1	1	0	I156	0	1	0	0	-	0	2	0	0	1
2_579	0	1	0	48	42	0	0	2	0	1	1	0	I156	0	0	0	0	-	0	2	0	0	1
2_58	0	1	0	40	34	1	0	2	1	1	1	0	H7	0	1	0	1	-	1	1	0	1	0
2_580	0	1	0	31	25	0	0	2	0	1	1	0	I156	0	1	0	0	-	0	2	0	0	1
2_584	1	0	0	17	11	2	1	1	1	-	1	0	I147	0	1	0	0	-	0	0	1	0	-
2_585	0	0	0	9	3	2	0	1	1	-	1	0	I147	0	0	0	0	-	0	0	1	0	-
2_586	0	0	0	6	0	2	1	1	1	-	1	0	I147	0	0	0	0	-	0	0	1	0	-
2_587	0	0	0	1	0	2	0	1	1	-	1	0	I147	1	0	0	0	-	0	0	1	0	-
2_588	0	1	0	32	26	0	-	1	1	1	1	0	I85	0	1	0	0	-	0	1	1	0	1
2_589	0	1	0	23	17	0	-	1	1	1	1	0	I85	0	1	0	0	-	0	1	1	0	1
2_59	0	1	0	4	0	1	0	2	1	1	1	0	H7	1	0	0	1	-	1	1	0	0	0
2_590	0	1	0	1	0	0	0	1	1	1	1	0	I85	1	1	0	0	-	0	1	1	0	1
2_591	0	1	0	3	0	0	0	1	1	1	1	0	I85	1	0	0	0	-	0	1	1	0	1
2_592	0	1	1	6	0	0	0	1	1	1	1	0	I85	0	1	0	0	-	0	1	1	0	1
2_593	0	1	0	58	52	0	1	0	1	1	1	0	I227	0	0	0	0	-	0	2	0	0	-
2_594	0	1	1	8	2	0	0	1	1	1	1	0	I13	0	1	0	0	-	0	2	0	0	0
2_595	0	1	1	7	1	0	0	1	1	1	1	0	I13	0	1	0	0	-	0	2	0	0	0
2_596	0	1	1	10	4	0	0	1	1	1	1	0	I13	0	0	0	0	-	0	2	0	0	0
2_597	0	1	0	12	6	1	-	1	1	1	1	0	I11	0	0	0	0	-	1	2	0	0	-
2_598	0	1	0	10	4	1	-	1	1	1	1	0	I11	0	0	0	0	-	1	2	0	0	-
2_599	1	1	0	43	37	0	-	1	1	1	1	0	I11	0	0	0	0	-	1	2	0	0	-
2_60	0	1	1	12	6	1	0	2	1	1	1	0	H7	0	1	0	1	-	1	1	0	1	0
2_600	0	1	1	8	2	0	0	1	1	1	1	0	I197	0	0	0	0	-	0	1	0	0	-
2_601	0	1	1	6	0	0	0	1	1	1	1	0	I197	0	0	0	0	-	0	1	0	0	-
2_602	0	1	1	7	1	1	0	2	0	1	1	0	I54	0	1	0	0	-	1	2	0	0	-
2_603	0	1	0	36	30	0	1	1	1	1	1	0	I53	0	1	0	0	0	0	1	1	0	1
2_604	0	1	1	16	10	0	0	1	1	1	1	0	I53	0	0	0	0	0	0	1	1	0	1
2_605	0	1	1	14	8	0	0	1	1	1	1	0	I53	0	1	0	0	0	0	1	1	0	1
2_606	0	1	1	9	3	0	0	1	1	1	1	0	I53	0	0	0	0	0	0	1	1	0	1
2_607	0	1	0	3	0	0	0	1	1	1	1	0	I53	1	0	0	0	0	0	1	1	0	1
2_608	0	1	0	9	3	0	-	2	1	1	1	0	I51	0	0	0	0	-	1	0	1	0	0
2_609	0	1	0	3	0	0	-	2	1	1	1	0	I51	1	1	0	0	-	1	0	1	0	0
2_61	0	1	1	23	17	1	0	2	0	1	1	0	F119	0	0	0	0	-	1	2	0	0	1
2_611	0	1	1	8	2	1	0	1	1	1	1	0	I60	0	0	0	0	-	0	2	1	0	0
2_612	0	1	0	44	38	1	0	2	1	1	1	0	I58	0	1	0	0	-	1	0	1	0	1
2_613	0	1	1	12	6	1	0	1	1	1	1	0	I60	0	1	0	0	-	0	2	1	0	0
2_614	1	1	0	72	66	0	-	1	1	1	1	0	I60	0	0	0	0	-	0	2	1	0	0
2_615	0	1	1	21	15	1	0	2	1	1	1	0	I58	0	1	0	0	-	1	0	1	0	1
2_616	0	1	0	1	0	1	0	2	1	0	1	0	I58	1	1	0	0	-	1	0	1	0	1
2_617	0	1	0	3	0	1	0	2	1	0	1	0	I58	1	0	0	0	-	1	0	1	0	1
2_619	0	1	0	18	12	0	-	1	1	1	1	0	I89	0	0	0	0	0	1	1	1	0	-
2_62	1	1	0	39	33	2	1	2	0	1	1	0	H17	0	1	1	0	0	0	3	0	0	1
2_620	0	1	0	12	6	0	-	1	1	1	1	0	I89	0	0	0	0	0	1	1	1	0	-
2_621	0	1	0	8	2	0	-	1	1	1	1	0	I89	0	0	0	0	0	1	1	1	0	-
2_622	1	1	0	25	19	0	1	2	1	0	1	0	I58	0	0	0	0	-	1	0	1	2	1
2_623	0	1	0	42	36	2	0	2	1	1	1	0	I91	0	1	0	0	-	1	2	1	0	1
2_624	0	1	0	36	30	0	1	2	0	1	1	0	I87	0	1	0	0	-	0	1	0	0	0
2_625	0	1	1	15	9	0	0	2	0	1	1	0	I87	0	1	0	0	-	0	1	0	0	0
2_626	0	1	1	21	15	1	0	2	0	1	1	0	I185	0	0	0	0	-	0	2	0	0	-
2_627	0	1	1	17	11	1	0	2	0	1	1	0	I185	0	1	0	0	-	0	2	0	0	-
2_628	1	1	0	25	19	0	0	2	0	1	1	0	I185	0	0	0	0	-	0	2	0	2	-
2_629	0	1	0	1	0	1	0	2	0	0	1	0	I185	1	1	0	0	-	0	2	0	0	-
2_63	0	1	1	12	6	2	1	2	0	1	1	0	H17	0	0	0	0	0	0	3	0	0	1
2_630	0	1	1	13	7	1	0	2	0	1	1	0	I185	0	0	0	0	-	0	2	0	0	-
2_631	0	1	0	5	0	1	0	2	0	0	1	0	I185	1	0	0	0	-	0	2	0	0	-
2_632	0	1	1	10	4	1	0	2	0	0	1	0	I185	0	0	0	0	-	0	2	0	0	-
2_633	0	1	0	3	0	1	0	2	0	0	1	0	I185	1	1	0	0	-	0	2	0	0	-
2_634	0	1	1	9	3	1	0	2	0	0	1	0	I185	0	0	0	0	-	0	2	0	0	-
2_635	0	1	0	46	40	0	-	1	1	0	1	0	I53	0	0	0	0	0	0	1	1	4	1
2_636	1	1	0	31	25	2	-	2	1	1	0	0	E70	0	1	0	0	-	0	0	1	0	-
2_637	0	1	1	12	6	2	1	2	1	1	0	0	E70	0	0	0	0	-	0	0	1	0	-
2_638	0	1	1	9	3	2	1	2	1	1	0	0	E70	0	0	0	0	-	0	0	1	0	-
2_639	0	1	1	8	2	2	1	2	1	1	0	0	E70	0	0	0	0	-	0	0	1	0	-
2_64	0	1	1	10	4	2	1	2	0	1	1	0	H17	0	0	0	0	0	0	3	0	0	1
2_640	0	1	0	2	0	2	1	2	1	0	0	0	E70	1	1	0	0	-	0	0	1	0	-
2_641	1	1	0	29	23	2	0	2	1	0	0	0	E70	0	0	0	0	-	0	0	1	0	-
2_642	1	1	1	21	15	0	0	1	1	1	0	0	E16	0	1	0	0	0	0	3	0	0	-
2_643	1	1	0	29	23	1	0	2	0	1	0	0	E14	0	0	0	0	0	0	0	0	0	-
2_644	0	1	1	19	13	1	1	2	1	1	0	0	E56	0	1	0	0	0	1	3	0	0	0
2_645	0	1	1	18	12	1	0	1	0	1	0	0	E37	0	1	0	0	0	0	0	0	0	-
2_646	0	1	0	26	20	1	0	1	0	1	0	0	E37	0	1	0	0	0	0	0	0	2	-
2_647	0	1	1	18	12	1	0	1	0	0	0	0	E37	0	0	0	0	0	0	0	0	4	-
2_648	1	1	0	28	22	0	0	2	0	1	0	0	E34	0	0	0	0	0	1	1	0	0	-
2_649	0	1	0	28	22	0	0	2	0	1	0	0	E28	0	1	0	0	0	0	0	0	0	-
2_65	1	1	0	35	29	2	-	2	0	1	1	0	H17	0	0	0	0	0	0	3	0	2	1
2_650	1	1	0	36	30	0	0	2	1	1	0	0	E56	0	1	0	0	0	1	3	0	0	0
2_651	1	1	0	68	62	0	0	1	0	1	0	0	E37	0	0	0	0	0	0	0	0	0	-
2_652	0	1	1	12	6	0	0	2	0	0	0	0	E34	0	1	0	0	0	1	1	0	0	-
2_653	0	1	1	5	0	0	0	2	0	0	0	0	E34	0	1	0	0	0	1	1	0	0	-
2_654	0	1	0	4	0	0	0	2	0	0	0	0	E34	1	0	0	0	0	1	1	0	0	-
2_655	0	1	1	18	12	0	0	2	1	1	0	0	E2	0	1	0	1	0	0	1	1	0	0
2_656	0	1	0	3	0	0	0	2	1	0	0	0	E2	1	0	0	1	0	0	1	1	0	0
2_657	0	1	0	2	0	0	0	1	0	0	0	0	E5	1	1	0	0	0	1	2	0	0	-
2_658	0	1	0	46	40	0	0	1	0	0	0	0	E5	0	1	0	0	0	1	2	0	4	-
2_659	0	1	0	56	50	1	0	2	0	1	0	0	E7	0	0	0	0	0	1	3	0	4	-
2_66	0	1	0	12	6	1	-	1	0	1	1	0	H52	0	0	0	0	-	0	2	0	0	-
2_660	0	1	0	49	43	1	0	2	0	1	0	0	E7	0	1	0	0	0	1	3	0	4	-
2_661	0	1	0	10	5	1	-	2	0	1	0	0	E7	0	0	0	0	0	1	3	0	0	-
2_662	0	1	0	8	3	1	-	2	0	1	0	0	E7	0	0	0	0	0	1	3	0	0	-
2_663	1	1	0	28	22	0	0	2	0	1	0	0	E7	0	0	0	0	0	1	3	0	3	-
2_664	0	1	1	13	8	1	0	2	0	1	0	0	E7	0	1	0	0	0	1	3	0	0	-
2_665	0	1	0	26	20	0	0	2	0	1	0	0	E34	0	0	0	0	0	1	1	0	4	-
2_666	0	1	0	45	39	0	-	1	0	1	0	0	E18	0	1	0	0	0	0	3	0	2	-
2_667	0	1	0	49	44	0	-	1	0	1	0	0	E18	0	0	0	0	0	0	3	0	0	-
2_668	0	1	0	47	41	0	0	2	0	1	0	0	E22	0	1	0	0	0	1	3	0	2	0
2_669	0	1	0	4	0	0	0	2	0	1	0	0	E22	1	0	0	0	0	1	3	0	0	0
2_67	0	1	0	31	25	1	0	2	1	1	1	0	H27	0	1	0	0	0	0	1	0	0	1
2_670	0	1	1	20	14	0	0	2	0	1	0	0	E22	0	1	0	0	0	1	3	0	0	0
2_671	0	1	0	26	20	0	0	2	0	1	0	0	E22	0	0	0	0	0	1	3	0	0	0
2_672	0	1	0	52	46	0	-	2	0	1	0	0	E22	0	0	0	0	0	1	3	0	0	0
2_673	1	1	0	61	55	1	0	2	1	1	0	0	E27	0	0	0	1	6.5	0	3	0	4	0
2_674	1	1	0	57	51	1	-	2	1	0	0	0	E27	0	1	0	1	6.5	0	3	0	0	0
2_675	0	1	1	14	8	1	1	2	1	1	0	0	E27	0	0	0	1	6.5	0	3	0	0	0
2_676	0	1	1	13	7	1	1	2	1	1	0	0	E27	0	0	0	1	6.5	0	3	0	0	0
2_68	1	1	1	20	14	1	0	2	0	1	1	0	F119	0	1	0	0	-	1	2	0	0	1
2_680	0	1	0	6	0	1	-	2	0	1	1	0	F61	0	1	0	0	-	0	3	0	0	1
2_681	0	1	0	58	51	1	-	2	0	1	1	0	F61	0	1	0	0	-	0	3	0	0	1
2_682	0	1	1	21	14	1	0	2	0	1	1	0	F61	0	0	0	0	-	0	3	0	0	1
2_683	0	1	1	18	11	1	0	2	0	1	1	0	F61	0	0	0	0	-	0	3	0	0	1
2_684	1	1	0	19	12	1	-	2	0	1	1	0	F143	0	0	0	1	-	1	2	0	0	1
2_685	0	0	0	28	22	1	-	1	1	-	1	0	F220	0	0	0	0	-	0	0	0	0	-
2_686	1	1	0	35	28	0	1	2	1	1	1	0	F141	0	1	1	0	-	0	1	0	0	1
2_687	0	1	1	14	7	1	1	2	1	0	1	0	F141	0	1	0	0	-	0	1	0	0	1
2_688	0	1	1	10	3	1	1	2	1	0	1	0	F141	0	1	0	0	-	0	1	0	0	1
2_689	0	1	0	2	0	1	0	0	1	0	1	0	F236	1	0	0	0	-	1	-	0	0	-
2_69	1	1	0	55	49	1	-	2	1	1	1	0	H7	0	0	0	1	-	1	1	0	0	0
2_690	0	1	1	15	8	0	0	2	1	1	1	0	F167	0	0	0	0	0	0	1	0	0	1
2_691	0	0	0	4	0	2	1	1	1	-	1	0	F213	1	1	0	0	-	0	1	0	0	-
2_692	0	1	0	28	21	0	0	2	1	1	1	0	F167	0	1	0	0	0	0	1	0	0	1
2_693	0	1	0	29	23	1	0	1	1	1	1	0	F131	0	0	0	0	-	0	0	0	0	1
2_694	0	1	0	33	26	0	-	2	1	0	1	0	F167	0	0	0	0	0	0	1	0	2	1
2_695	0	0	0	16	9	1	1	2	1	-	1	0	F141	0	1	0	0	-	0	1	0	0	1
2_696	1	1	1	19	13	2	0	2	1	1	1	0	F64	0	1	0	0	0	1	0	0	0	1
2_697	1	1	0	26	20	1	0	1	1	1	1	0	F131	0	1	0	0	-	0	0	0	0	1
2_698	0	1	0	56	49	1	0	2	0	1	0	0	F34	0	1	0	0	-	1	3	0	0	1
2_699	1	1	1	15	8	2	0	2	1	1	1	0	F64	0	1	0	0	0	1	0	0	0	1
2_7	0	1	0	3	0	0	1	1	0	1	1	0	F126	1	0	0	0	-	-	1	0	3	1
2_70	0	1	0	64	58	1	-	2	0	0	1	0	I129	0	0	0	0	-	0	3	0	0	1
2_700	0	1	1	22	16	1	1	2	1	1	1	0	F139	0	0	0	1	0	0	1	0	0	1
2_702	0	1	0	15	9	2	-	2	1	1	1	0	F64	0	0	0	0	0	1	0	0	0	1
2_703	0	1	1	8	2	0	1	1	0	0	1	0	I81	0	1	0	0	-	-	-	0	0	-
2_704	0	1	0	1	0	0	1	1	0	0	1	0	I81	1	1	0	0	-	-	-	0	0	-
2_705	0	1	1	17	10	0	0	1	0	1	1	0	I138	0	0	0	0	0	0	0	0	0	1
2_706	0	0	0	15	9	0	0	1	0	-	1	0	I138	0	1	0	0	0	0	0	0	0	1
2_707	0	0	0	15	9	0	0	1	0	-	1	0	I138	0	0	0	0	0	0	0	0	0	1
2_708	0	0	0	6	0	0	0	1	0	-	1	0	I138	0	1	0	0	0	0	0	0	0	1
2_709	0	0	0	10	3	0	0	1	0	-	1	0	I138	0	0	0	0	0	0	0	0	0	1
2_710	0	0	0	12	6	0	0	1	0	-	1	0	I138	0	1	0	0	0	0	0	0	0	1
2_711	0	0	0	8	1	0	0	1	0	-	1	0	I138	0	1	0	0	0	0	0	0	0	1
2_712	0	0	0	39	32	0	-	1	0	-	1	0	I138	0	0	0	0	0	0	0	0	4	1
2_713	1	1	0	68	62	0	-	1	1	1	1	0	I171	0	0	0	0	-	1	2	1	2	-
2_714	0	0	0	10	3	1	-	1	1	-	1	0	I171	0	1	0	0	-	1	2	1	0	-
2_715	0	0	0	8	1	1	-	1	1	-	1	0	I171	0	0	0	0	-	1	2	1	0	-
2_716	0	0	0	9	3	1	-	1	1	-	1	0	I171	0	0	0	0	-	1	2	1	0	-
2_717	0	0	0	6	0	1	-	1	1	-	1	0	I171	0	1	0	0	-	1	2	1	0	-
2_718	0	1	1	8	2	2	0	2	1	0	1	0	I91	0	1	0	0	-	1	2	1	0	1
2_719	0	1	1	6	0	2	1	2	1	0	1	0	I91	0	1	0	0	-	1	2	1	0	1
2_72	0	1	1	7	1	1	1	0	1	0	1	0	H60	0	1	0	0	-	1	2	0	4	-
2_720	0	1	1	11	4	2	0	2	1	0	1	0	I91	0	1	0	0	-	1	2	1	0	1
2_721	0	1	1	9	2	0	0	2	1	0	1	0	I92	0	1	0	0	0	0	3	0	0	-
2_722	0	1	1	10	4	0	0	2	1	0	1	0	I92	0	1	0	0	0	0	3	0	0	-
2_723	0	1	0	28	22	0	-	2	1	0	1	0	I92	0	1	0	0	0	0	3	0	0	-
2_724	0	0	0	11	5	0	0	0	1	-	1	0	I222	0	0	0	0	-	1	1	1	4	-
2_725	0	0	0	17	10	0	0	0	1	-	1	0	I222	0	0	0	0	-	1	1	1	4	-
2_726	0	0	0	20	13	0	0	0	1	-	1	0	I222	0	0	0	0	-	1	1	1	4	-
2_727	0	0	0	44	37	0	-	0	1	-	1	0	I222	0	1	0	0	-	1	1	1	4	-
2_728	0	0	0	13	7	0	-	0	1	-	1	0	I221	0	1	0	0	-	-	1	1	4	-
2_73	0	1	1	7	1	1	0	2	0	0	1	0	H22	0	0	0	0	0	0	2	0	0	-
2_730	0	1	0	12	6	0	-	2	1	0	1	0	I70	0	1	0	0	-	0	2	1	0	1
2_731	0	1	1	17	11	1	1	2	1	0	1	0	I17	0	0	0	0	0	0	0	0	4	0
2_732	1	1	0	43	37	0	-	1	1	1	1	0	I190	0	1	0	0	-	0	0	0	0	-
2_733	0	1	1	10	3	1	1	1	1	1	1	0	I190	0	1	0	0	-	0	0	0	0	-
2_734	0	1	1	8	2	1	1	0	1	1	1	0	I184	0	1	0	0	-	0	2	0	0	-
2_735	1	1	0	52	45	2	-	2	1	0	1	0	I91	0	0	0	0	-	1	2	1	0	1
2_736	0	1	0	57	50	0	-	2	1	0	1	0	I70	0	0	0	0	-	0	2	1	4	1
2_737	0	0	0	13	6	0	0	1	0	-	1	0	I115	0	0	0	0	-	2	0	0	0	1
2_738	0	0	0	15	8	0	0	1	0	-	1	0	I115	0	1	0	0	-	2	0	0	0	1
2_74	1	1	0	27	21	0	-	0	1	1	1	0	H60	0	1	1	0	-	1	2	0	4	-
2_740	0	1	1	9	2	1	0	1	0	0	1	0	I186	0	1	0	0	-	2	0	0	0	-
2_741	0	1	1	6	0	1	1	1	1	0	1	0	I123	0	1	0	1	1	1	2	1	0	1
2_742	0	1	0	20	13	0	-	1	1	0	1	0	I202	0	1	0	0	-	0	0	0	0	-
2_743	0	1	0	31	24	1	1	2	1	0	1	0	I121	0	1	0	1	-	0	2	1	0	1
2_744	0	1	1	15	8	1	0	2	1	0	1	0	I121	0	1	0	1	-	0	2	1	0	1
2_745	0	1	0	1	0	1	0	2	1	0	1	0	I121	1	0	0	1	-	0	2	1	0	1
2_746	0	1	0	1	0	1	0	2	1	0	1	0	I121	1	0	0	1	-	0	2	1	0	1
2_747	0	1	0	4	0	1	0	2	1	0	1	0	I121	1	1	0	1	-	0	2	1	0	1
2_748	1	1	0	78	71	2	-	1	1	0	1	0	I147	0	1	0	0	-	0	0	1	0	-
2_749	1	1	0	24	18	2	-	1	1	0	1	0	I147	0	0	0	0	-	0	0	1	0	-
2_75	1	1	0	36	30	0	0	2	0	1	1	0	I1	0	0	0	0	0	0	1	0	0	1
2_750	1	1	0	66	59	0	1	2	1	0	1	0	I151	0	0	0	0	-	0	0	0	0	0
2_751	0	1	0	54	47	1	-	2	1	0	1	0	I151	0	1	1	0	-	0	0	0	0	0
2_752	1	1	1	21	15	1	0	2	0	0	1	0	I155	0	1	1	1	24	0	0	0	0	1
2_753	0	1	0	48	41	1	0	2	0	0	1	0	I155	0	0	0	1	24	0	0	0	0	1
2_754	0	1	1	16	9	1	0	2	0	0	1	0	I155	0	0	0	1	24	0	0	0	0	1
2_755	0	1	1	9	2	1	0	2	0	0	1	0	I155	0	0	0	1	24	0	0	0	0	1
2_756	0	1	0	66	59	0	-	2	1	0	1	0	I164	0	1	0	0	-	0	1	0	0	0
2_757	0	1	0	63	56	0	-	2	1	0	1	0	I164	0	0	0	0	-	0	1	0	2	0
2_758	1	1	0	57	50	0	-	2	1	0	1	0	I94	0	0	0	0	0	0	0	1	0	1
2_759	0	1	0	27	21	1	-	2	1	0	1	0	I94	0	1	1	0	0	0	0	1	4	1
2_76	0	1	1	8	2	2	0	2	1	1	1	0	H16	0	1	0	0	-	0	3	0	0	1
2_760	1	0	0	45	39	1	-	0	-	0	1	0	I209	0	0	0	0	-	0	0	-	0	-
2_761	0	1	0	19	12	1	-	2	1	0	1	0	I96	0	1	0	1	-	0	3	1	0	1
2_762	0	1	0	1	0	1	0	2	1	0	1	0	I96	1	1	0	1	-	0	3	1	0	1
2_763	1	1	0	27	21	0	-	1	1	0	1	0	I123	0	0	0	1	1	1	2	1	4	1
2_764	0	1	0	30	23	1	-	1	1	0	1	0	I123	0	1	0	1	1	1	2	1	4	1
2_765	0	1	0	54	48	1	-	1	1	0	1	0	I123	0	0	0	1	1	1	2	1	0	1
2_766	0	1	0	0	0	1	0	1	1	0	1	0	I123	1	0	0	1	1	1	2	1	4	1
2_768	1	1	0	33	27	0	-	2	1	0	1	0	I121	0	0	0	1	-	0	2	1	0	1
2_769	0	1	0	45	38	0	-	1	1	0	1	0	I85	0	1	0	0	-	0	1	1	0	1
2_77	1	1	1	14	8	2	0	2	1	1	1	0	H16	0	0	0	0	-	0	3	0	0	1
2_770	0	1	0	26	19	1	0	1	1	0	1	0	I171	0	0	0	0	-	1	2	1	0	-
2_771	0	1	0	68	62	1	-	1	1	0	1	0	I171	0	1	1	0	-	1	2	1	0	-
2_774	0	0	0	59	53	0	-	1	-	0	1	0	I119	0	0	0	0	-	0	2	-	0	-
2_776	1	1	0	56	50	1	-	2	1	1	1	0	I117	0	0	0	0	0	0	2	0	0	1
2_777	1	1	1	15	9	1	1	2	1	0	1	0	I117	0	0	0	0	0	0	2	0	0	1
2_778	1	0	0	13	6	1	1	2	1	-	1	0	I117	0	1	0	0	0	0	2	0	0	1
2_779	0	0	0	11	4	2	1	2	1	-	1	0	I117	0	1	0	0	0	0	2	0	0	1
2_78	1	1	1	12	6	2	0	2	1	1	1	0	H16	0	0	0	0	-	0	3	0	0	1
2_780	0	0	0	8	2	2	1	2	1	-	1	0	I117	0	1	0	0	0	0	2	0	0	1
2_782	0	1	0	13	6	0	-	2	0	0	1	0	I132	0	0	0	0	-	0	1	0	0	1
2_783	0	1	0	15	9	0	-	2	0	0	1	0	I132	0	0	0	0	-	0	1	0	0	1
2_784	0	1	0	10	3	0	-	2	0	0	1	0	I132	0	0	0	0	-	0	1	0	0	1
2_785	0	1	1	13	6	1	0	0	1	0	1	0	I193	0	0	0	0	-	0	2	0	0	-
2_786	0	1	1	11	4	1	0	0	1	0	1	0	I193	0	0	0	0	-	0	2	0	0	-
2_787	0	1	1	7	0	1	0	0	1	0	1	0	I193	0	0	0	0	-	0	2	0	0	-
2_788	0	1	1	8	2	1	0	0	1	0	1	0	I193	0	1	0	0	-	0	2	0	0	-
2_79	1	1	0	37	31	1	0	2	1	1	1	0	H9	0	1	1	0	-	1	2	0	1	1
2_790	1	1	0	32	25	0	-	0	1	0	1	0	I193	0	0	0	0	-	0	2	0	3	-
2_791	0	1	0	11	4	0	-	1	0	0	1	0	I115	0	0	0	0	-	2	0	0	3	1
2_792	0	1	0	29	23	0	0	1	0	0	1	0	I113	0	0	0	0	-	0	1	0	0	1
2_794	1	1	0	32	25	0	0	1	1	0	1	0	I200	0	0	0	0	-	0	2	0	0	-
2_795	0	1	0	42	35	1	-	1	1	0	1	0	I200	0	1	0	0	-	0	2	0	0	-
2_796	0	1	1	6	0	1	0	1	1	0	1	0	I200	0	0	0	0	-	0	2	0	0	-
2_797	0	1	1	21	15	1	0	1	1	0	1	0	I200	0	1	0	0	-	0	2	0	0	-
2_798	0	1	1	7	1	0	0	1	1	0	1	0	I176	0	0	0	0	-	0	2	0	0	-
2_799	0	1	1	9	3	0	0	1	1	0	1	0	I176	0	1	0	0	-	0	2	0	0	-
2_8	1	1	0	34	28	0	0	2	0	1	1	0	F121	0	1	0	0	-	0	1	0	0	0
2_80	0	1	1	10	4	1	1	2	1	1	1	0	H9	0	0	0	0	-	1	2	0	0	1
2_800	0	1	0	25	19	0	1	1	1	0	1	0	I176	0	1	0	0	-	0	2	0	0	-
2_801	0	1	0	3	0	0	0	1	1	0	1	0	I176	1	0	0	0	-	0	2	0	0	-
2_802	0	1	0	1	0	0	1	1	1	0	1	0	I176	1	0	0	0	-	0	2	0	0	-
2_803	0	1	0	16	9	0	-	1	1	0	1	0	I189	0	0	0	0	-	0	2	0	0	-
2_804	0	1	0	27	20	0	-	1	1	0	1	0	I100	0	0	0	0	-	1	0	0	0	0
2_805	0	1	0	4	0	1	1	1	1	0	1	0	I190	1	0	0	0	-	0	0	0	0	-
2_807	0	1	0	2	0	0	0	1	1	0	1	0	I202	1	0	0	0	-	0	0	0	0	-
2_808	0	1	0	5	0	0	0	1	1	0	1	0	I202	1	1	0	0	-	0	0	0	0	-
2_809	0	1	0	31	24	0	-	1	1	0	1	0	I202	0	0	0	0	-	0	0	0	0	-
2_81	0	1	1	10	4	1	1	2	1	1	1	0	H9	0	1	0	0	-	1	2	0	0	1
2_810	1	1	0	47	41	0	1	2	1	0	1	0	I74	0	0	0	0	-	0	2	0	0	1
2_811	0	1	0	27	20	1	-	2	1	0	1	0	I74	0	0	0	0	-	0	2	0	0	1
2_812	0	1	0	30	23	0	-	1	1	0	1	0	I72	0	0	0	0	-	1	1	0	0	1
2_813	0	1	0	22	16	0	-	1	1	0	1	0	I72	0	1	0	0	-	1	1	0	4	1
2_814	0	1	0	1	0	0	0	0	1	0	1	0	I203	1	0	0	0	-	-	2	0	0	-
2_815	0	1	1	21	14	1	1	1	1	0	1	0	I75	0	1	0	1	0	0	1	0	0	1
2_816	0	1	0	2	0	0	0	0	1	0	1	0	I203	1	0	0	0	-	-	2	0	0	-
2_819	0	1	1	18	11	1	1	1	1	0	1	0	I75	0	1	0	1	0	0	1	0	0	1
2_82	1	1	1	12	6	1	1	2	1	1	1	0	H9	0	1	0	0	-	1	2	0	0	1
2_820	1	1	0	46	40	1	-	1	1	0	1	0	I75	0	1	0	1	0	0	1	0	0	1
2_821	0	1	0	58	52	0	-	2	1	0	1	0	I77	0	1	0	0	-	0	3	0	4	0
2_822	0	1	0	41	35	0	0	1	1	0	1	0	I83	0	0	1	0	0	0	2	1	0	0
2_823	0	1	0	79	73	0	-	1	1	0	1	0	I83	0	1	0	0	0	0	2	1	0	0
2_824	1	1	0	38	32	0	-	2	1	0	1	0	I68	0	0	0	0	0	0	3	1	0	0
2_825	1	1	0	38	32	0	0	1	1	0	1	0	I67	0	0	0	0	0	0	2	0	0	1
2_826	0	1	1	8	1	1	0	1	1	0	1	0	I67	0	1	0	0	0	0	2	0	0	1
2_827	0	1	1	9	3	1	0	1	1	0	1	0	I67	0	0	0	0	0	0	2	0	0	1
2_829	0	1	1	23	17	1	0	2	1	0	1	0	I58	0	1	0	0	-	1	0	1	0	1
2_83	1	1	0	68	62	2	-	2	0	1	1	0	H17	0	0	0	0	0	0	3	0	2	1
2_830	0	1	0	3	0	1	0	2	1	0	1	0	I58	1	0	0	0	-	1	0	1	0	1
2_831	0	1	1	19	12	1	0	2	1	0	1	0	I58	0	0	0	0	-	1	0	1	0	1
2_832	0	1	0	0	0	1	0	2	1	0	1	0	I58	1	0	0	0	-	1	0	1	0	1
2_833	0	1	0	36	29	0	0	1	1	0	1	0	I59	0	0	0	0	-	0	0	1	0	-
2_834	0	1	0	46	40	0	0	1	0	0	1	0	I206	0	0	0	0	-	1	3	0	0	-
2_835	0	1	0	16	9	0	-	1	1	0	1	0	I89	0	1	0	0	0	1	1	1	0	-
2_837	1	1	0	59	53	0	-	2	1	0	1	0	I88	0	1	0	0	-	0	3	0	0	0
2_838	0	1	1	14	7	1	0	2	1	1	1	0	H2	0	1	0	0	-	1	1	1	3	-
2_840	0	1	1	18	11	1	1	2	1	0	1	0	H9	0	0	0	0	-	1	2	0	0	1
2_841	0	1	1	16	10	1	1	2	1	0	1	0	H9	0	1	0	0	-	1	2	0	0	1
2_842	0	1	1	14	8	1	1	2	1	0	1	0	H9	0	1	0	0	-	1	2	0	0	1
2_843	0	1	1	8	1	1	1	2	1	0	1	0	H9	0	0	0	0	-	1	2	0	0	1
2_844	0	1	0	45	38	1	-	2	1	0	1	0	H9	0	0	0	0	-	1	2	0	0	1
2_845	0	1	0	84	77	0	-	1	0	0	1	0	H8	0	0	0	0	0	0	0	0	0	-
2_846	1	1	1	16	10	1	1	1	1	0	1	0	F216	0	0	0	0	-	0	0	1	0	-
2_847	0	1	0	2	0	2	1	1	1	0	1	0	F216	1	0	0	0	-	0	0	1	0	-
2_848	0	0	0	59	52	2	-	1	1	-	1	0	F127	0	1	0	0	-	0	0	1	0	1
2_849	0	0	0	0	0	2	1	1	1	-	1	0	F127	1	0	0	0	-	0	0	1	0	1
2_850	1	1	1	15	9	2	1	1	1	0	1	0	F127	0	1	1	0	-	0	0	1	0	1
2_851	1	0	0	7	0	2	1	1	1	-	1	0	F127	0	1	0	0	-	0	0	1	0	1
2_852	0	0	0	8	2	2	1	1	1	-	1	0	F127	0	0	0	0	-	0	0	1	0	1
2_853	0	0	0	5	0	2	1	1	1	-	1	0	F127	1	1	0	0	-	0	0	1	0	1
2_854	1	1	1	11	4	2	1	1	1	0	1	0	F127	0	0	0	0	-	0	0	1	0	1
2_855	1	1	0	32	25	2	0	1	1	0	1	0	F127	0	1	0	0	-	0	0	1	0	1
2_856	1	1	1	20	13	1	1	2	0	0	1	0	F124	0	0	0	1	-	1	0	0	0	-
2_858	0	1	0	4	0	0	1	2	1	0	1	0	H12	1	1	0	0	-	-	3	0	0	0
2_859	0	1	1	12	5	0	1	2	1	0	1	0	H12	0	1	0	0	-	-	3	0	0	0
2_860	0	1	1	19	12	1	0	2	0	0	1	0	F119	0	0	0	0	-	1	2	0	0	1
2_861	0	1	1	13	6	1	0	2	1	0	1	0	H2	0	1	0	0	-	1	1	1	4	-
2_862	0	1	1	9	2	1	0	2	1	0	1	0	H2	0	0	0	0	-	1	1	1	0	-
2_863	0	1	0	0	0	0	0	1	0	0	1	0	F120	1	1	0	0	-	1	0	0	0	1
2_864	1	1	0	47	40	1	-	2	0	0	1	0	F122	0	1	1	0	0	0	3	0	0	1
2_865	0	1	0	1	0	1	1	2	0	0	1	0	F122	1	0	0	0	0	0	3	0	0	1
2_866	0	1	0	1	0	1	1	1	1	0	1	0	F131	1	0	0	0	-	0	0	0	0	1
2_867	0	1	0	3	0	1	1	1	1	0	1	0	F131	1	1	0	0	-	0	0	0	0	1
2_868	0	1	0	26	19	1	0	1	1	0	1	0	F135	0	0	0	1	0	0	1	1	0	1
2_869	0	1	1	20	14	1	1	2	1	0	1	0	F139	0	0	0	1	0	0	1	0	4	1
2_87	1	1	0	61	55	1	-	2	0	1	1	0	H22	0	0	0	0	0	0	2	0	0	-
2_870	0	1	0	26	20	1	1	2	1	0	1	0	F139	0	1	0	1	0	0	1	0	0	1
2_871	1	1	1	19	13	1	1	2	1	0	1	0	F139	0	1	0	1	0	0	1	0	0	1
2_872	0	1	1	19	12	1	1	2	1	0	1	0	F139	0	0	0	1	0	0	1	0	0	1
2_873	1	1	0	51	45	1	-	2	1	0	1	0	F139	0	1	0	1	0	0	1	0	0	1
2_874	0	1	0	1	0	2	1	1	1	0	1	0	F213	1	1	0	0	-	0	1	0	0	-
2_875	1	1	0	32	25	1	1	1	1	0	1	0	F213	0	1	0	0	-	0	1	0	0	-
2_876	1	1	0	49	43	1	-	1	1	0	1	0	F213	0	0	0	0	-	0	1	0	0	-
2_877	0	1	1	13	6	1	1	2	1	0	1	0	F139	0	1	0	1	0	0	1	0	0	1
2_878	0	1	1	16	10	1	1	2	1	0	1	0	F139	0	0	0	1	0	0	1	0	0	1
2_88	1	1	0	18	12	1	-	2	0	1	1	0	H22	0	1	0	0	0	0	2	0	0	-
2_880	1	1	1	24	18	2	0	2	1	0	1	0	F64	0	1	0	0	0	1	0	0	0	1
2_881	1	1	0	35	29	2	-	2	1	0	1	0	F64	0	0	0	0	0	1	0	0	0	1
2_882	1	1	1	23	16	2	0	2	1	0	1	0	F64	0	1	0	0	0	1	0	0	0	1
2_883	0	1	0	21	14	1	-	1	1	1	1	0	F159	0	0	0	0	0	0	2	0	0	-
2_884	1	1	1	17	10	2	0	2	1	0	1	0	F64	0	0	0	0	0	1	0	0	0	1
2_886	1	1	0	15	9	2	-	2	1	0	1	0	F64	0	1	0	0	0	1	0	0	0	1
2_888	0	1	0	24	17	0	-	0	1	0	1	0	F245	0	0	0	0	-	0	2	0	4	-
2_889	0	1	1	20	13	2	1	2	0	0	1	0	F165	0	1	0	0	-	0	2	0	0	1
2_89	0	1	1	14	8	1	1	2	0	0	1	0	H3	0	1	0	0	-	0	3	0	0	1
2_891	1	1	0	28	21	2	0	2	0	0	1	0	H31	0	0	1	1	-	0	2	0	0	1
2_892	1	1	0	47	40	1	0	2	1	0	1	0	I102	0	0	0	0	0	1	2	0	0	0
2_893	0	1	0	40	33	0	0	2	1	0	1	0	I103	0	0	0	0	-	2	2	0	0	-
2_894	0	1	0	72	65	2	-	2	1	0	1	0	I102	0	1	0	0	0	1	2	0	0	0
2_9	1	1	0	37	31	0	-	2	0	1	1	0	H3	0	1	0	0	-	0	3	0	0	1
2_90	1	1	0	36	30	0	1	1	0	1	1	0	I186	0	0	0	0	-	2	0	0	1	-
2_901	0	1	1	7	1	1	1	2	1	1	0	0	E32	0	1	0	0	0	1	1	0	0	-
2_902	1	1	0	34	27	1	-	2	1	1	0	0	E32	0	0	0	0	0	1	1	0	1	-
2_903	0	1	0	37	31	0	0	2	1	1	0	0	E2	0	1	0	1	0	0	1	1	2	0
2_904	0	1	0	27	20	0	-	1	0	0	0	0	E36	0	1	1	0	0	1	1	0	0	1
2_905	0	1	0	58	51	1	-	1	0	1	0	0	E37	0	1	0	0	0	0	0	0	0	-
2_906	0	0	0	14	8	0	1	-	-	-	0	0	E90	0	1	0	-	-	1	-	-	4	-
2_907	0	0	0	16	10	0	-	-	-	0	0	0	E90	0	1	0	-	-	1	-	-	3	-
2_908	0	0	0	5	0	0	1	-	-	0	0	0	E90	1	1	0	-	-	1	-	-	4	-
2_909	0	1	0	54	47	0	0	2	1	1	0	0	E38	0	1	0	0	0	1	1	0	4	0
2_91	0	1	0	45	39	0	0	2	1	0	0	0	F88	0	1	0	0	-	1	2	1	0	0
2_910	0	1	1	17	10	0	0	2	1	0	0	0	E38	0	0	0	0	0	1	1	0	0	0
2_911	1	1	1	23	16	1	0	2	1	1	0	0	E32	0	1	0	0	0	1	1	0	4	-
2_912	0	1	0	31	24	0	0	2	0	1	0	0	E31	0	0	0	0	0	1	3	0	4	1
2_913	0	1	0	53	46	0	-	1	0	0	0	0	E84	0	1	0	0	-	1	1	0	4	-
2_914	0	1	0	56	49	0	0	1	0	1	0	0	E84	0	0	0	0	-	1	1	0	4	-
2_915	0	1	0	35	29	0	0	2	0	1	0	0	E28	0	0	0	0	0	0	0	0	0	-
2_916	0	1	0	55	49	0	-	1	0	1	0	0	E24	0	0	1	0	0	0	3	0	0	0
2_917	0	1	1	11	4	0	0	2	0	1	0	0	E28	0	0	0	0	0	0	0	0	0	-
2_918	0	1	1	9	2	0	0	2	0	1	0	0	E28	0	1	0	0	0	0	0	0	0	-
2_919	0	1	0	62	56	0	-	1	0	1	0	0	E24	0	0	0	0	0	0	3	0	4	0
2_92	0	1	1	7	1	0	0	2	1	0	0	0	F88	0	0	0	0	-	1	2	1	0	0
2_921	0	1	0	75	68	0	-	2	0	1	0	0	E28	0	0	0	0	0	0	0	0	0	-
2_922	0	1	1	21	15	0	1	2	0	1	0	0	J5	0	0	0	0	0	2	3	0	4	1
2_923	0	1	0	28	21	0	0	2	0	0	0	0	E25	0	1	0	0	0	1	3	0	0	0
2_925	0	1	1	8	2	0	0	2	0	0	0	0	E25	0	1	0	0	0	1	3	0	0	0
2_926	0	1	0	30	23	0	1	2	0	1	0	0	E25	0	0	0	0	0	1	3	0	0	0
2_927	1	1	0	40	33	1	1	2	1	1	0	0	E26	0	0	0	0	0	1	2	0	1	1
2_928	0	1	1	12	6	1	1	2	1	0	0	0	E26	0	1	0	0	0	1	2	0	0	1
2_929	1	1	0	33	26	1	-	2	1	1	0	0	E26	0	1	0	0	0	1	2	0	4	1
2_93	0	1	1	13	7	0	0	2	1	0	0	0	F88	0	1	0	0	-	1	2	1	0	0
2_930	0	1	0	0	0	1	1	2	1	0	0	0	E26	1	1	0	0	0	1	2	0	0	1
2_931	0	1	0	29	23	0	0	1	1	1	0	0	E86	0	1	0	0	-	1	-	0	4	-
2_932	0	1	1	10	3	0	0	1	1	1	0	0	E86	0	1	0	0	-	1	-	0	4	-
2_933	0	1	0	4	0	0	0	1	1	1	0	0	E86	1	0	0	0	-	1	-	0	4	-
2_934	0	1	0	10	3	1	-	1	1	1	1	0	I11	0	1	0	0	-	1	2	0	0	-
2_936	0	1	0	0	0	0	1	1	0	0	1	0	I160	1	1	0	0	0	0	0	0	0	1
2_937	1	1	0	26	19	0	-	2	0	0	1	0	I4	0	1	0	0	-	1	0	0	4	0
2_938	0	1	0	0	0	1	1	2	0	0	1	0	I4	1	1	0	0	-	1	0	0	4	0
2_939	0	1	1	17	10	1	1	2	1	0	1	0	I17	0	0	0	0	0	0	0	0	0	0
2_94	1	1	0	34	28	2	-	1	1	1	1	0	F154	0	0	0	0	0	0	0	0	0	1
2_940	0	1	0	57	51	0	-	1	0	1	1	0	I29	0	0	0	0	-	0	3	0	0	0
2_941	0	1	1	19	12	0	0	1	0	1	1	0	I29	0	0	0	0	-	0	3	0	0	0
2_942	0	1	0	56	49	0	-	1	0	1	1	0	I29	0	1	0	0	-	0	3	0	0	0
2_943	0	1	0	39	33	0	0	1	0	1	1	0	I29	0	1	0	0	-	0	3	0	0	0
2_944	0	1	1	23	17	0	0	1	0	1	1	0	I29	0	1	0	0	-	0	3	0	0	0
2_945	0	1	0	47	40	0	-	2	1	1	1	0	I36	0	0	0	0	-	0	0	0	4	1
2_947	0	1	0	35	29	0	1	2	1	1	1	0	I36	0	1	0	0	-	0	0	0	0	1
2_948	0	1	0	5	0	0	0	2	1	0	1	0	I36	1	1	0	0	-	0	0	0	0	1
2_949	0	1	0	56	49	1	-	2	0	0	0	0	I54	0	0	0	0	-	1	2	0	4	-
2_95	0	1	0	5	0	2	1	1	1	1	1	0	F154	1	0	0	0	0	0	0	0	0	1
2_950	0	1	0	32	26	1	0	2	0	0	1	0	I54	0	0	0	0	-	1	2	0	4	-
2_951	0	1	1	21	14	0	1	2	1	1	1	0	I52	0	0	0	0	-	1	0	1	0	0
2_952	0	1	0	19	12	0	-	2	1	0	1	0	I51	0	1	0	0	-	1	0	1	0	0
2_953	0	1	0	25	18	0	-	1	1	0	1	0	I50	0	1	0	0	0	0	0	1	4	-
2_955	0	1	0	4	0	0	0	1	1	0	1	0	I50	1	0	0	0	0	0	0	1	0	-
2_956	0	1	0	68	61	0	-	2	1	1	1	0	I42	0	0	0	1	-	0	2	1	0	1
2_957	0	1	1	22	15	0	1	1	1	1	1	0	I41	0	0	0	0	0	1	0	1	0	0
2_958	0	1	1	25	18	0	1	1	1	1	1	0	I41	0	1	0	0	0	1	0	1	0	0
2_959	0	0	0	14	7	0	1	1	1	-	1	0	I41	0	1	0	0	0	1	0	1	3	0
2_96	0	1	0	4	0	2	1	1	1	1	1	0	F154	1	0	0	0	0	0	0	0	0	1
2_960	0	1	0	31	24	1	1	2	1	0	1	0	I56	0	1	0	0	-	0	1	1	0	-
2_961	1	1	0	55	49	0	-	2	1	1	1	0	I56	0	1	0	0	-	0	1	1	0	-
2_962	0	1	0	63	56	1	-	2	0	1	0	0	F34	0	1	0	0	-	1	3	0	4	1
2_963	0	1	1	23	16	0	1	2	0	1	0	0	F46	0	0	0	0	0	2	3	0	3	0
2_964	0	1	1	13	6	1	0	2	0	1	0	0	F79	0	1	0	0	-	1	3	0	0	-
2_965	0	1	0	1	0	1	0	2	0	1	0	0	F79	1	1	0	0	-	1	3	0	0	-
2_966	0	1	1	22	15	1	0	2	0	0	0	0	F78	0	1	0	0	-	1	3	0	3	0
2_967	0	1	0	1	0	1	0	2	0	0	0	0	F78	1	1	0	0	-	1	3	0	-	0
2_968	1	1	0	43	36	0	0	2	0	1	0	0	F78	0	0	0	0	-	1	3	0	4	0
2_969	0	1	1	16	9	1	0	2	1	0	0	0	F11	0	0	0	0	0	0	3	1	0	1
2_97	1	1	0	14	8	2	-	1	1	1	1	0	F154	0	1	0	0	0	0	0	0	0	1
2_970	0	1	0	68	61	0	-	2	0	1	0	0	F25	0	1	0	0	-	0	2	0	0	0
2_98	1	1	0	12	6	2	-	1	1	1	1	0	F154	0	1	0	0	0	0	0	0	0	1
2_99	1	1	0	26	20	1	0	2	0	1	1	0	F61	0	1	0	0	-	0	3	0	0	1
4_10	0	0	0	12	6	0	1	2	1	-	0	1	G10	0	1	0	0	0	0	3	1	0	0
4_100	0	0	0	9	4	0	0	1	0	-	0	1	D7	0	0	0	0	0	0	0	0	0	1
4_101	0	1	0	35	30	0	-	2	1	1	0	1	D57	0	1	0	-	-	0	2	1	4	1
4_102	0	1	1	13	7	0	0	2	1	1	0	1	D57	0	0	0	-	-	0	2	1	0	1
4_103	0	1	0	4	0	0	0	2	1	1	0	1	D57	1	0	0	-	-	0	2	1	0	1
4_104	0	1	1	7	2	0	0	2	1	1	0	1	D57	0	1	0	-	-	0	2	1	0	1
4_105	0	1	1	10	5	0	0	2	1	1	0	1	D57	0	1	0	-	-	0	2	1	0	1
4_106	1	1	0	40	35	1	-	2	0	1	1	1	D14	0	1	0	0	0	0	3	0	3	0
4_107	1	1	0	34	29	1	0	2	0	1	1	1	D14	0	0	0	0	0	0	3	0	3	0
4_108	1	1	0	40	35	2	-	1	1	1	1	1	D12	0	0	0	0	0	0	1	0	4	1
4_109	1	1	0	39	34	2	-	1	1	1	1	1	D12	0	1	0	0	0	0	1	0	3	1
4_11	1	1	0	44	38	0	0	2	1	1	0	1	G11	0	0	0	0	0	1	0	-	0	1
4_110	0	1	0	3	0	2	1	1	1	1	1	1	D12	1	0	0	0	0	0	1	0	0	1
4_111	1	1	1	8	2	2	1	1	1	1	1	1	D12	0	0	0	0	0	0	1	0	0	1
4_112	1	1	1	16	11	2	1	1	1	1	1	1	D12	0	1	0	0	0	0	1	0	0	1
4_113	1	1	1	10	5	2	1	1	1	1	1	1	D12	0	1	0	0	0	0	1	0	0	1
4_114	1	1	1	14	9	2	1	1	1	1	1	1	D12	0	1	0	0	0	0	1	0	0	1
4_115	0	1	0	0	0	2	1	1	1	1	1	1	D12	1	1	0	0	0	0	1	0	0	1
4_116	1	1	0	52	47	1	-	2	1	1	1	1	D19	0	0	0	0	0	0	2	1	1	-
4_117	0	1	0	46	41	1	-	2	1	1	1	1	D19	0	1	0	0	0	0	2	1	1	-
4_118	1	1	0	26	21	1	0	2	1	1	1	1	D19	0	1	0	0	0	0	2	1	0	-
4_119	0	1	0	9	4	1	-	2	1	1	1	1	D19	0	0	0	0	0	0	2	1	0	-
4_121	0	1	0	0	0	1	0	2	1	1	1	1	D9	1	0	0	1	8	1	3	0	0	0
4_122	0	1	0	2	0	1	0	2	1	1	1	1	D9	1	0	0	1	8	1	3	0	0	0
4_123	0	1	0	4	0	1	0	2	1	1	1	1	D9	1	0	0	1	8	1	3	0	0	0
4_124	0	1	1	7	2	1	0	2	1	1	1	1	D9	0	0	0	1	8	1	3	0	0	0
4_125	0	1	1	20	15	1	1	2	1	1	1	1	D9	0	1	0	1	8	1	3	0	0	0
4_126	1	0	0	46	41	0	0	-	-	1	0	1	K222	0	0	0	-	-	1	-	-	4	-
4_127	0	1	0	46	40	0	-	1	1	1	0	1	D58	0	0	0	-	-	0	2	0	4	1
4_128	0	1	1	10	4	0	0	2	0	1	0	1	A38	0	1	0	0	0	1	3	-	0	1
4_129	0	1	1	11	5	0	0	2	0	1	0	1	A38	0	1	0	0	0	1	3	-	0	1
4_130	0	1	1	8	2	0	0	2	0	1	0	1	A38	0	0	0	0	0	1	3	-	0	1
4_131	0	1	0	37	31	0	1	2	0	1	0	1	A38	0	1	0	0	0	1	3	-	2	1
4_134	0	1	1	5	0	1	1	1	1	1	1	1	C50	0	0	0	0	0	0	2	0	0	1
4_135	0	1	1	13	8	1	1	1	1	1	1	1	C50	0	0	0	0	0	0	2	0	0	1
4_136	0	1	1	5	0	0	0	1	1	1	1	1	C51	0	1	0	0	0	0	0	0	0	1
4_137	0	1	1	11	6	1	1	1	1	1	1	1	C50	0	1	0	0	0	0	2	0	0	1
4_138	0	1	1	9	3	1	1	1	1	1	1	1	C50	0	0	0	0	0	0	2	0	0	1
4_139	1	1	0	44	38	0	-	1	1	1	1	1	C50	0	1	0	0	0	0	2	0	0	1
4_14	0	1	0	49	43	0	-	1	0	1	0	1	G9	0	0	0	0	0	0	3	0	4	0
4_140	0	1	1	17	12	1	1	1	1	1	1	1	C50	0	0	0	0	0	0	2	0	0	1
4_141	0	1	0	30	24	1	1	1	0	1	1	1	C41	0	0	0	0	0	0	1	0	0	0
4_142	1	1	1	24	18	0	1	1	0	1	1	1	C40	0	0	0	0	0	1	1	0	0	-
4_143	0	1	0	41	36	1	1	1	1	1	1	1	C50	0	0	0	0	0	0	2	0	0	1
4_144	0	0	0	16	11	0	1	1	-	1	1	1	C52	0	0	0	0	0	1	-	-	0	-
4_145	0	1	0	34	28	1	1	1	0	1	1	1	C41	0	0	0	0	0	0	1	0	0	0
4_146	0	1	0	37	31	1	-	1	0	1	1	1	C41	0	1	0	0	0	0	1	0	4	0
4_147	0	1	0	69	63	1	-	1	0	1	1	1	C41	0	0	0	0	0	0	1	0	0	0
4_148	1	1	0	64	58	0	-	1	0	1	1	1	C41	0	1	0	0	0	0	1	0	0	0
4_149	0	1	0	44	38	0	-	1	1	1	1	1	C37	0	1	1	0	0	0	0	0	0	1
4_150	0	1	1	11	5	0	0	1	1	1	1	1	C37	0	0	0	0	0	0	0	0	0	1
4_151	0	1	0	37	31	0	-	1	1	1	1	1	C37	0	0	0	0	0	0	0	0	4	1
4_152	0	1	1	14	8	0	0	1	1	1	1	1	C37	0	0	0	0	0	0	0	0	0	1
4_153	0	1	0	15	9	0	-	1	1	1	1	1	C42	0	0	0	0	0	0	0	0	0	1
4_154	0	1	0	17	12	0	-	1	1	1	1	1	C42	0	1	0	0	0	0	0	0	0	1
4_155	0	1	1	19	13	1	1	1	0	1	1	1	C40	0	1	0	0	0	1	1	0	2	-
4_158	1	0	0	58	52	0	-	2	1	-	1	1	C91	0	0	0	1	5	0	0	-	4	-
4_159	0	1	1	5	0	1	0	2	1	1	1	1	C91	0	0	0	1	5	0	0	-	4	-
4_16	0	1	0	73	67	0	-	2	1	1	0	1	G5	0	1	0	0	0	0	3	1	4	-
4_160	0	1	0	37	31	1	-	2	1	1	1	1	C91	0	1	0	1	5	0	0	-	0	-
4_161	0	1	1	11	5	1	0	2	1	1	1	1	C91	0	1	0	1	5	0	0	-	4	-
4_162	0	0	0	24	19	1	1	2	1	-	1	1	C91	0	0	0	1	5	0	0	-	0	-
4_163	0	1	0	49	43	0	-	1	1	1	1	1	C38	0	0	0	0	0	0	1	0	0	0
4_164	0	1	1	9	3	0	0	1	1	1	1	1	C38	0	0	0	0	0	0	1	0	0	0
4_165	0	1	1	10	5	0	0	1	1	1	1	1	C38	0	1	0	0	0	0	1	0	0	0
4_166	0	1	1	10	4	0	0	0	0	1	1	1	C141	0	0	0	-	-	1	0	0	0	0
4_167	0	1	0	4	0	0	0	0	0	1	1	1	C141	1	1	0	-	-	1	0	0	0	0
4_168	0	1	0	32	26	0	-	0	0	1	1	1	C141	0	1	0	-	-	1	0	0	0	0
4_169	0	1	1	7	1	1	1	2	0	1	1	1	C61	0	0	0	1	0	0	3	0	0	0
4_17	0	1	0	38	32	0	0	1	0	1	1	1	C35	0	1	0	0	0	1	0	0	0	0
4_170	0	1	0	3	0	1	1	2	0	1	1	1	C61	1	0	0	1	0	0	3	0	0	0
4_171	1	1	0	31	26	0	1	2	0	1	1	1	C61	0	1	0	1	0	0	3	0	0	0
4_172	0	1	1	11	5	1	1	2	0	1	1	1	C61	0	1	0	1	0	0	3	0	0	0
4_173	0	1	1	8	3	1	1	2	0	1	1	1	C61	0	1	0	1	0	0	3	0	0	0
4_174	0	1	0	35	29	0	-	0	0	1	1	1	C134	0	0	0	-	-	0	2	0	0	1
4_175	0	1	0	5	0	0	-	0	0	0	1	1	C134	0	1	0	-	-	0	2	0	0	1
4_176	0	1	1	10	4	1	1	2	0	1	0	1	C56	0	1	0	1	10	1	3	0	0	1
4_177	1	1	0	45	40	0	-	2	0	1	0	1	C56	0	1	0	1	10	1	3	0	0	1
4_178	0	1	1	9	3	1	1	0	1	0	0	1	C143	0	0	0	-	-	1	0	0	2	-
4_179	1	1	1	21	16	0	0	0	1	1	0	1	C143	0	1	0	-	-	1	0	0	2	-
4_18	0	1	1	20	14	0	0	1	0	1	1	1	C35	0	1	0	0	0	1	0	0	0	0
4_180	0	1	1	12	6	0	0	1	1	0	1	1	C126	0	1	0	-	-	1	0	0	0	1
4_181	0	1	0	34	29	0	-	1	1	0	1	1	C126	0	1	0	-	-	1	0	0	0	1
4_182	0	1	0	15	9	0	-	1	0	1	1	1	C7	0	1	0	0	0	1	0	0	0	1
4_183	1	1	0	46	40	0	1	1	0	1	1	1	C6	0	1	0	1	1	1	1	0	0	1
4_184	0	1	1	15	10	1	1	2	0	1	0	1	C56	0	0	0	1	10	1	3	0	0	1
4_185	0	1	1	20	14	1	1	2	0	1	0	1	C56	0	0	0	1	10	1	3	0	0	1
4_186	0	1	1	11	5	0	0	0	1	0	1	1	C144	0	0	0	-	-	1	1	0	0	-
4_187	0	1	1	8	2	0	0	0	1	0	1	1	C144	0	0	0	-	-	1	1	0	0	-
4_188	0	1	0	4	0	0	0	0	1	0	1	1	C144	1	1	0	-	-	1	1	0	0	-
4_189	0	1	0	35	29	0	-	0	1	0	1	1	C144	0	1	0	-	-	1	1	0	3	-
4_19	1	1	0	42	36	0	-	1	1	1	1	1	C21	0	1	0	1	0	0	2	0	0	1
4_196	0	1	1	13	7	0	0	0	1	0	1	1	C144	0	0	0	-	-	1	1	0	0	-
4_2	0	1	0	39	33	0	0	1	0	1	0	1	G1	0	1	0	0	0	0	3	0	4	0
4_20	0	1	1	10	4	1	1	1	1	1	1	1	C21	0	0	0	1	0	0	2	0	0	1
4_203	0	1	0	25	19	2	0	1	1	1	0	1	C77	0	1	0	0	0	1	3	0	0	0
4_204	1	1	1	23	17	2	0	1	1	1	0	1	C77	0	1	0	0	0	1	3	0	0	0
4_205	1	1	1	18	12	2	0	1	1	1	0	1	C77	0	1	0	0	0	1	3	0	0	0
4_206	1	1	1	11	5	2	0	1	1	1	0	1	C77	0	1	0	0	0	1	3	0	0	0
4_207	0	1	1	16	11	2	0	1	1	1	0	1	C77	0	0	0	0	0	1	3	0	0	0
4_208	1	1	1	13	7	2	0	1	1	1	0	1	C77	0	1	0	0	0	1	3	0	0	0
4_209	0	1	0	50	44	2	-	1	1	1	0	1	C77	0	1	0	0	0	1	3	0	0	0
4_21	0	1	1	12	6	1	1	1	1	1	1	1	C21	0	0	0	1	0	0	2	0	0	1
4_210	0	1	0	2	0	2	0	1	1	1	0	1	C77	1	0	0	0	0	1	3	0	0	0
4_211	0	1	1	5	0	2	0	1	1	1	0	1	C77	0	0	0	0	0	1	3	0	0	0
4_212	0	1	1	15	9	0	0	1	1	0	1	1	C37	0	0	0	0	0	0	0	0	0	1
4_213	0	1	1	9	3	0	0	1	1	0	1	1	C37	0	0	0	0	0	0	0	0	0	1
4_214	1	1	1	11	6	1	1	0	0	0	1	1	C140	0	0	0	-	-	1	1	0	0	1
4_215	1	1	1	10	4	1	1	0	0	0	1	1	C140	0	0	0	-	-	1	1	0	0	1
4_216	0	1	1	9	3	1	1	0	0	1	1	1	C140	0	0	0	-	-	1	1	0	0	1
4_217	0	1	1	6	0	1	1	0	0	1	1	1	C140	0	1	0	-	-	1	1	0	0	1
4_218	0	1	0	0	0	1	1	0	0	1	1	1	C140	1	0	0	-	-	1	1	0	0	1
4_22	1	1	0	58	53	0	-	1	1	1	1	1	C33	0	1	0	0	0	0	1	0	0	0
4_220	0	1	1	9	5	0	0	2	0	0	0	1	K23	0	1	0	0	0	1	2	0	0	0
4_221	0	1	0	50	45	0	0	2	0	1	0	1	K23	0	0	0	0	0	1	2	0	0	0
4_222	0	1	1	7	2	1	1	1	1	0	0	1	K30	0	1	0	0	0	1	1	1	0	-
4_223	0	1	1	4	0	1	1	1	1	0	0	1	K30	0	1	0	0	0	1	1	1	0	-
4_224	1	1	0	33	28	0	-	1	1	1	0	1	K30	0	1	0	0	0	1	1	1	0	-
4_225	0	1	0	43	38	1	-	1	1	1	0	1	K30	0	0	0	0	0	1	1	1	0	-
4_226	0	1	1	10	5	0	0	2	1	1	0	1	K27	0	1	0	0	0	1	2	1	0	0
4_227	0	1	0	8	3	1	-	2	1	0	0	1	K16	0	1	0	0	0	1	2	0	0	0
4_228	1	1	0	67	63	1	-	2	1	0	0	1	K16	0	0	0	0	0	1	2	0	0	0
4_229	0	1	1	4	0	1	1	1	0	0	0	1	K19	0	0	0	1	6	1	3	0	0	0
4_23	0	1	1	7	1	1	1	1	1	1	1	1	C32	0	1	0	0	0	0	0	0	0	-
4_230	0	1	1	10	5	1	1	1	0	1	0	1	K19	0	1	0	1	6	1	3	0	0	0
4_231	1	1	0	33	28	1	0	1	0	0	0	1	K19	0	1	0	1	6	1	3	0	0	0
4_232	0	1	1	11	6	0	0	1	0	0	0	1	K18	0	0	0	0	0	-	1	-	0	0
4_235	0	1	1	10	5	0	0	2	0	1	0	1	K24	0	0	0	0	0	1	1	0	0	-
4_236	0	1	1	8	3	0	0	2	0	1	0	1	K24	0	0	0	0	0	1	1	0	0	-
4_237	0	1	1	4	0	0	0	2	0	1	0	1	K24	0	1	0	0	0	1	1	0	0	-
4_238	0	1	0	27	22	0	-	2	0	1	0	1	K24	0	1	0	0	0	1	1	0	0	-
4_239	0	1	0	3	0	0	0	0	1	0	0	1	K38	1	0	0	-	-	0	0	-	0	1
4_24	0	1	0	39	33	1	1	1	1	1	1	1	C32	0	0	0	0	0	0	0	0	0	-
4_240	0	1	0	20	15	0	-	0	1	0	0	1	K38	0	1	0	-	-	0	0	-	3	1
4_241	1	1	0	41	37	2	0	0	1	1	0	1	K41	0	0	1	-	-	0	1	0	0	-
4_242	1	1	0	35	30	2	-	0	1	1	0	1	K41	0	1	0	-	-	0	1	0	0	-
4_243	1	1	1	20	15	2	1	0	1	1	0	1	K41	0	1	0	-	-	0	1	0	0	-
4_244	1	1	1	19	14	2	1	0	1	1	0	1	K41	0	0	0	-	-	0	1	0	0	-
4_245	1	1	1	9	4	2	1	0	1	1	0	1	K41	0	0	0	-	-	0	1	0	0	-
4_246	0	1	1	7	2	2	1	0	1	1	0	1	K41	0	1	0	-	-	0	1	0	0	-
4_247	1	1	1	18	13	2	1	0	1	1	0	1	K41	0	1	0	-	-	0	1	0	0	-
4_248	1	1	1	13	8	2	1	0	1	1	0	1	K41	0	1	0	-	-	0	1	0	0	-
4_249	1	1	1	11	6	2	1	0	1	1	0	1	K41	0	1	0	-	-	0	1	0	0	-
4_25	0	1	0	58	52	1	-	1	1	1	1	1	C33	0	0	0	0	0	0	1	0	4	0
4_250	1	1	1	15	10	2	1	0	1	1	0	1	K41	0	0	0	-	-	0	1	0	0	-
4_251	0	0	0	6	1	1	1	0	-	1	0	1	K40	0	1	0	-	-	1	-	-	0	-
4_252	0	0	0	8	3	1	1	0	-	1	0	1	K40	0	1	0	-	-	1	-	-	0	-
4_253	0	0	0	11	6	1	1	0	-	1	0	1	K40	0	1	0	-	-	1	-	-	0	-
4_254	1	0	0	34	29	0	-	0	-	1	0	1	K40	0	1	0	-	-	1	-	-	0	-
4_255	0	1	0	50	45	2	-	2	0	1	0	1	K35	0	1	0	-	-	0	1	-	4	0
4_256	1	1	1	7	2	2	1	2	0	1	0	1	K35	0	1	0	-	-	0	1	-	0	0
4_257	1	1	0	27	22	2	1	2	0	1	0	1	K35	0	1	0	-	-	0	1	-	0	0
4_258	1	1	1	14	10	2	1	0	0	1	0	1	K123	0	1	0	0	0	0	-	0	0	1
4_259	1	1	1	12	8	2	1	0	0	1	0	1	K123	0	1	0	0	0	0	-	0	0	1
4_26	0	1	0	61	55	1	-	1	1	1	1	1	C26	0	0	0	0	0	0	2	0	4	1
4_260	1	1	1	9	4	2	1	0	0	1	0	1	K123	0	0	0	0	0	0	-	0	0	1
4_261	0	1	1	5	0	2	1	0	0	1	0	1	K123	0	0	0	0	0	0	-	0	4	1
4_262	1	1	0	34	29	2	-	0	0	1	0	1	K123	0	1	0	0	0	0	-	0	0	1
4_263	1	1	0	30	25	0	0	1	1	1	0	1	K9	0	0	0	0	0	0	2	1	0	1
4_264	0	1	1	4	0	1	0	1	1	0	0	1	K9	0	0	0	0	0	0	2	1	0	1
4_265	0	1	1	9	4	1	0	1	1	0	0	1	K9	0	1	0	0	0	0	2	1	0	1
4_266	0	1	0	27	22	1	0	1	1	0	0	1	K9	0	1	0	0	0	0	2	1	0	1
4_267	0	1	1	7	2	0	1	2	0	1	0	1	K24	0	0	0	0	0	1	1	0	4	-
4_268	0	1	0	63	58	0	-	2	0	1	0	1	K24	0	1	0	0	0	1	1	0	4	-
4_269	1	1	1	14	9	1	1	1	1	1	0	1	K29	0	0	0	0	0	1	0	-	0	1
4_27	1	1	0	35	29	0	-	1	1	0	1	1	C26	0	1	0	0	0	0	2	0	0	1
4_270	0	1	1	10	5	2	1	1	1	1	0	1	K29	0	0	0	0	0	1	0	-	0	1
4_271	0	1	1	6	1	2	1	1	1	1	0	1	K29	0	0	0	0	0	1	0	-	0	1
4_272	0	1	1	12	7	2	1	1	1	1	0	1	K29	0	0	0	0	0	1	0	-	0	1
4_273	1	1	0	36	32	1	-	1	1	1	0	1	K29	0	1	0	0	0	1	0	-	0	1
4_274	0	1	1	10	5	0	0	2	0	1	0	1	K129	0	0	0	0	0	0	-	0	0	0
4_275	0	1	0	39	34	0	-	2	0	1	0	1	K129	0	1	0	0	0	0	-	0	0	0
4_276	0	1	0	58	54	0	-	2	0	1	0	1	K129	0	0	0	0	0	0	-	0	0	0
4_277	0	1	1	6	1	1	0	1	1	1	0	1	K3	0	0	0	0	0	1	0	-	0	0
4_278	0	1	1	4	0	1	0	1	1	1	0	1	K3	0	0	0	0	0	1	0	-	0	0
4_279	0	1	0	2	0	1	0	1	1	1	0	1	K3	1	1	0	0	0	1	0	-	0	0
4_28	1	1	1	22	17	0	1	1	1	1	1	1	C44	0	0	0	0	0	1	0	0	0	1
4_280	0	1	0	21	16	1	-	1	1	1	0	1	K3	0	1	0	0	0	1	0	-	0	0
4_281	1	1	0	17	12	0	-	1	1	1	0	1	K3	0	1	0	0	0	1	0	-	4	0
4_282	0	1	0	24	19	0	0	2	0	1	0	1	K4	0	1	0	1	1	2	2	0	0	0
4_283	0	1	1	5	0	0	0	2	0	1	0	1	K4	0	1	0	1	1	2	2	0	0	0
4_285	0	1	0	12	7	1	-	2	0	0	0	1	K10	0	1	0	1	1	1	1	0	0	1
4_286	0	1	0	10	5	1	-	2	0	0	0	1	K10	0	0	0	1	1	1	1	0	0	1
4_287	0	1	0	8	3	1	-	2	0	0	0	1	K10	0	0	0	1	1	1	1	0	0	1
4_288	0	1	0	4	0	1	-	2	0	0	0	1	K10	0	0	0	1	1	1	1	0	0	1
4_289	1	0	0	33	28	0	-	-	-	-	0	1	K221	0	0	0	-	-	1	-	-	0	-
4_29	0	1	0	15	10	1	-	1	1	1	1	1	C44	0	1	0	0	0	1	0	0	0	1
4_291	0	1	1	15	10	1	0	2	1	1	0	1	K16	0	0	0	0	0	1	2	0	0	0
4_292	0	1	0	51	46	1	-	2	1	1	0	1	K16	0	1	0	0	0	1	2	0	0	0
4_294	0	1	0	23	19	0	0	2	0	1	0	1	K218	0	0	0	0	0	2	-	0	4	0
4_296	0	0	0	19	15	2	1	1	1	-	0	1	K29	0	0	0	0	0	1	0	-	0	1
4_297	1	0	0	14	10	1	1	1	1	-	0	1	K29	0	1	0	0	0	1	0	-	0	1
4_298	0	0	0	36	31	0	-	-	-	-	0	1	K220	0	0	0	-	-	1	-	-	4	-
4_299	1	1	0	37	32	2	-	2	0	1	0	1	K35	0	0	0	-	-	0	1	-	0	0
4_3	0	0	0	29	24	0	-	1	0	-	0	1	G1	0	0	0	0	0	0	3	0	0	0
4_30	0	1	0	29	23	0	1	1	1	1	1	1	C20	0	0	0	0	0	1	3	-	0	1
4_300	1	1	0	56	52	2	-	2	0	1	0	1	K35	0	1	0	-	-	0	1	-	0	0
4_301	0	1	0	1	0	2	1	2	0	1	0	1	K35	1	0	0	-	-	0	1	-	0	0
4_303	1	1	0	20	15	0	-	1	1	1	1	1	B15	0	0	0	-	-	1	2	1	0	0
4_304	0	0	0	15	10	1	-	1	1	-	1	1	B15	0	1	0	-	-	1	2	1	4	0
4_305	1	1	0	45	41	0	-	1	1	0	0	1	B22	0	0	0	-	-	0	3	-	2	0
4_306	0	0	0	9	4	0	0	1	1	-	0	1	B23	0	0	0	-	-	0	3	0	3	0
4_307	0	0	0	41	37	0	0	1	1	-	0	1	B23	0	0	0	-	-	0	3	0	3	0
4_308	0	0	0	14	9	0	0	1	1	-	0	1	B23	0	1	1	-	-	0	3	0	3	0
4_309	0	0	0	34	29	0	-	1	1	-	0	1	B23	0	1	0	-	-	0	3	0	3	0
4_31	0	1	0	19	13	0	-	1	0	1	1	1	C23	0	1	0	0	0	2	0	-	0	0
4_316	0	0	0	31	26	0	-	0	-	1	0	1	D78	0	1	0	-	-	1	-	-	4	-
4_317	0	0	0	9	4	0	0	0	-	1	0	1	D78	0	0	0	-	-	1	-	-	0	-
4_318	0	0	0	11	6	0	0	0	-	1	0	1	D78	0	1	0	-	-	1	-	-	0	-
4_319	0	0	0	12	7	0	0	0	-	1	0	1	D78	0	1	0	-	-	1	-	-	0	-
4_32	1	1	0	49	43	0	-	1	0	1	1	1	C24	0	0	0	0	0	0	1	0	0	1
4_321	1	0	0	31	25	0	-	0	-	1	0	1	D79	0	0	0	-	-	1	-	-	4	-
4_322	0	0	0	31	26	1	-	0	-	1	0	1	D79	0	1	0	-	-	1	-	-	4	-
4_323	0	0	0	6	0	1	0	0	-	0	0	1	D79	0	1	0	-	-	1	-	-	0	-
4_324	0	1	1	20	15	1	0	2	1	1	0	1	K16	0	1	0	0	0	1	2	0	0	0
4_325	1	1	0	51	46	1	-	2	1	1	0	1	K16	0	0	0	0	0	1	2	0	0	0
4_326	0	1	0	24	19	1	0	2	1	1	0	1	K16	0	0	0	0	0	1	2	0	0	0
4_327	0	1	0	16	11	0	-	1	0	1	0	1	K31	0	1	0	0	0	1	3	0	0	1
4_328	0	1	0	13	8	0	-	1	0	1	0	1	K31	0	1	0	0	0	1	3	0	0	1
4_329	0	1	0	14	10	0	-	1	0	1	0	1	K31	0	0	0	0	0	1	3	0	0	1
4_33	0	1	0	49	43	1	-	1	0	1	1	1	C24	0	1	1	0	0	0	1	0	0	1
4_330	0	0	0	14	9	0	0	1	-	1	0	1	K26	0	1	0	0	0	1	-	-	0	-
4_339	0	0	0	27	19	0	1	-	-	1	1	0	I231	0	0	0	-	-	1	-	-	0	-
4_34	0	0	0	10	4	1	0	1	0	-	1	1	C24	0	0	0	0	0	0	1	0	0	1
4_340	0	1	0	33	26	1	-	1	1	1	1	1	C115	0	0	0	-	-	0	1	0	0	1
4_341	0	1	1	24	18	1	1	1	1	1	1	1	C115	0	0	0	-	-	0	1	0	0	1
4_342	1	1	0	29	23	0	0	2	1	1	1	1	C4	0	1	0	1	1	1	2	0	0	0
4_343	1	1	0	47	40	1	-	1	1	1	1	1	C8	0	0	0	1	22	1	1	0	0	1
4_344	1	1	0	42	35	1	-	1	1	1	1	1	C8	0	1	0	1	22	1	1	0	0	1
4_345	0	1	1	6	0	1	1	1	1	1	1	1	C8	0	0	0	1	22	1	1	0	0	1
4_346	0	1	1	23	17	0	0	1	0	1	0	1	D34	0	0	0	0	0	2	3	0	0	0
4_347	0	1	0	3	0	0	0	1	0	0	0	1	D34	1	0	0	0	0	2	3	0	0	0
4_348	0	1	0	21	15	0	-	1	0	1	0	1	D34	0	1	0	0	0	2	3	0	1	0
4_35	0	0	0	12	7	1	0	1	0	-	1	1	C24	0	0	0	0	0	0	1	0	0	1
4_36	0	0	0	8	3	1	0	1	0	-	1	1	C24	0	1	0	0	0	0	1	0	0	1
4_361	0	1	1	8	2	1	1	1	1	1	1	1	C8	0	1	0	1	22	1	1	0	0	1
4_362	1	1	0	32	25	0	0	1	1	1	1	1	C3	0	0	0	1	1	1	0	0	0	1
4_363	0	1	0	37	30	1	1	1	1	1	1	1	C3	0	1	0	1	1	1	0	0	0	1
4_364	0	1	1	13	6	1	0	1	1	1	1	1	C3	0	0	0	1	1	1	0	0	0	1
4_365	0	1	0	37	30	1	-	1	1	1	1	1	C44	0	0	0	0	0	1	0	0	2	1
4_366	0	1	0	48	41	1	-	2	1	1	1	1	C4	0	1	0	1	1	1	2	0	0	0
4_368	0	1	1	14	7	1	1	2	1	1	1	1	C4	0	0	0	1	1	1	2	0	0	0
4_369	0	1	0	54	48	0	1	1	0	1	1	1	C5	0	0	0	0	0	1	0	1	0	0
4_37	0	1	0	46	41	0	-	1	0	1	1	1	C35	0	0	0	0	0	1	0	0	0	0
4_370	1	1	0	33	27	0	-	1	1	1	1	1	C9	0	0	0	1	1	1	0	0	0	1
4_371	0	1	1	6	0	1	0	1	1	1	1	1	C9	0	0	0	1	1	1	0	0	0	1
4_372	0	1	0	25	19	1	-	1	1	1	1	1	C9	0	1	0	1	1	1	0	0	0	1
4_376	0	0	0	63	57	0	-	-	-	1	1	1	C145	0	0	0	-	-	1	-	-	4	-
4_379	0	1	0	32	25	0	-	0	1	1	1	1	C136	0	1	0	-	-	1	0	-	3	1
4_38	0	1	0	41	36	1	1	1	0	1	1	1	C53	0	1	0	0	0	1	1	0	0	0
4_380	0	0	0	26	20	0	1	-	-	1	1	1	C147	0	1	0	-	-	1	-	-	0	-
4_381	0	0	0	37	30	0	-	-	-	1	1	1	C146	0	0	0	-	-	1	-	-	0	-
4_385	0	0	0	40	32	0	1	-	-	1	1	0	I232	0	0	0	-	-	1	-	-	0	-
4_388	1	1	0	31	24	1	1	1	0	1	0	1	K19	0	0	0	1	6	1	3	0	0	0
4_389	0	0	0	55	48	0	-	-	-	1	0	1	C148	0	0	1	-	-	1	-	-	0	-
4_39	0	1	1	17	11	1	0	1	0	1	1	1	C53	0	0	0	0	0	1	1	0	0	0
4_392	0	1	1	13	6	0	0	0	1	1	1	1	C136	0	1	0	-	-	1	0	-	3	1
4_393	0	1	1	11	5	0	0	0	1	1	1	1	C136	0	1	0	-	-	1	0	-	3	1
4_394	1	1	1	18	12	1	1	1	1	1	1	1	C115	0	1	0	-	-	0	1	0	0	1
4_395	0	1	1	8	1	1	1	1	1	0	1	1	C115	0	0	0	-	-	0	1	0	3	1
4_397	1	1	0	40	33	1	1	1	1	1	0	1	C115	0	1	0	-	-	0	1	0	3	1
4_4	0	0	0	8	3	0	-	2	0	-	0	1	G18	0	0	0	-	-	0	3	-	0	0
4_40	0	1	1	16	10	1	0	1	0	1	1	1	C53	0	0	0	0	0	1	1	0	0	0
4_41	1	1	0	50	44	0	-	1	0	1	1	1	C53	0	0	0	0	0	1	1	0	4	0
4_42	1	1	0	41	35	1	-	1	1	1	1	1	C32	0	1	1	0	0	0	0	0	0	-
4_43	1	1	0	2	0	1	1	1	1	1	1	1	C32	1	1	0	0	0	0	0	0	0	-
4_44	0	1	0	46	40	1	1	1	1	1	1	1	C21	0	0	0	1	0	0	2	0	0	1
4_45	1	1	0	44	38	0	-	1	0	1	1	1	C27	0	1	0	0	0	0	2	0	0	0
4_46	0	1	1	11	5	1	1	1	0	1	1	1	C27	0	0	0	0	0	0	2	0	0	0
4_47	0	1	1	12	7	1	1	1	0	1	1	1	C27	0	0	0	0	0	0	2	0	0	0
4_48	0	1	1	14	9	1	1	1	0	1	1	1	C27	0	0	0	0	0	0	2	0	0	0
4_49	0	1	0	47	42	1	0	1	0	1	1	1	C27	0	0	0	0	0	0	2	0	0	0
4_5	0	0	0	6	1	0	-	2	0	-	0	1	G18	0	1	0	-	-	0	3	-	0	0
4_50	0	1	1	23	17	0	1	0	1	1	1	1	C132	0	0	0	-	-	1	1	-	0	0
4_51	0	1	0	19	13	0	-	0	1	1	1	1	C132	0	1	0	-	-	1	1	-	2	0
4_52	0	1	1	20	14	1	0	1	0	0	1	1	C24	0	1	0	0	0	0	1	0	0	1
4_53	0	1	0	0	0	1	0	1	0	0	1	1	C24	1	0	0	0	0	0	1	0	0	1
4_54	0	1	0	1	0	1	0	0	0	1	1	1	C127	1	1	0	-	-	1	0	0	0	0
4_55	0	1	1	20	14	1	0	1	0	1	1	1	C31	0	1	0	0	0	1	1	0	0	1
4_56	0	1	1	14	8	0	0	1	0	1	1	1	C35	0	0	0	0	0	1	0	0	0	0
4_57	1	1	0	29	23	0	0	1	0	0	1	1	C31	0	1	0	0	0	1	1	0	0	1
4_58	0	1	1	11	5	1	1	1	0	0	1	1	C31	0	0	0	0	0	1	1	0	0	1
4_59	0	1	1	9	3	1	1	1	0	0	1	1	C31	0	1	0	0	0	1	1	0	0	1
4_6	0	1	0	73	68	0	-	2	0	1	0	1	G18	0	1	0	-	-	0	3	-	4	0
4_60	0	1	0	26	21	2	0	2	0	1	1	1	C68	0	1	0	0	0	0	1	0	0	1
4_61	1	1	0	26	20	1	-	2	0	0	1	1	C68	0	1	0	0	0	0	1	0	0	1
4_62	1	1	1	11	5	1	1	2	0	0	1	1	C68	0	0	0	0	0	0	1	0	0	1
4_63	0	1	0	60	54	0	-	1	1	1	1	1	C28	0	0	0	0	0	0	1	-	0	1
4_64	1	1	0	48	42	1	-	2	0	0	1	1	C68	0	0	0	0	0	0	1	0	0	1
4_65	1	1	0	70	65	0	-	1	0	1	1	1	C1	0	0	0	1	6	0	2	0	0	1
4_66	0	1	1	22	17	0	1	1	1	1	1	1	C119	0	0	0	-	-	1	0	0	0	1
4_67	0	1	0	24	18	1	-	1	0	1	1	1	C41	0	0	0	0	0	0	1	0	0	0
4_68	0	0	0	17	11	1	0	1	0	-	1	1	C31	0	1	0	0	0	1	1	0	0	1
4_69	0	0	0	49	43	0	-	1	1	-	1	1	C28	0	0	0	0	0	0	1	-	0	1
4_7	0	0	0	81	75	0	-	2	0	-	0	1	G18	0	1	0	-	-	0	3	-	4	0
4_72	0	1	1	20	14	1	1	1	1	1	1	1	C32	0	0	0	0	0	0	0	0	0	-
4_73	0	1	0	63	58	1	-	1	0	1	1	1	C31	0	0	0	0	0	1	1	0	0	1
4_74	0	1	0	38	32	0	-	1	1	1	1	1	C42	0	0	0	0	0	0	0	0	0	1
4_75	0	1	0	19	13	0	-	1	1	1	1	1	C42	0	0	0	0	0	0	0	0	0	1
4_76	0	1	0	64	58	1	-	1	0	1	1	1	C31	0	1	0	0	0	1	1	0	4	1
4_77	0	1	0	36	30	1	0	2	1	1	1	1	C4	0	0	1	1	1	1	2	0	4	0
4_78	1	0	0	39	33	0	-	1	-	-	1	1	C30	0	0	0	0	0	1	0	-	0	-
4_79	0	0	0	31	25	1	0	1	-	-	1	1	C30	0	1	0	0	0	1	0	-	0	-
4_8	0	1	0	66	60	0	-	2	1	1	0	1	G10	0	1	0	0	0	0	3	1	0	0
4_80	0	0	0	10	4	1	0	1	-	1	1	1	C30	0	1	0	0	0	1	0	-	0	-
4_81	0	1	0	29	23	1	0	1	0	1	1	1	C2	0	1	0	1	31	1	0	0	0	-
4_82	0	1	1	5	0	1	0	1	0	1	1	1	C2	0	1	0	1	31	1	0	0	0	-
4_83	1	1	0	29	23	0	-	1	0	1	1	1	C2	0	0	0	1	31	1	0	0	0	-
4_84	1	1	0	22	16	0	-	0	0	1	1	1	C127	0	0	0	-	-	1	0	0	2	0
4_86	0	1	0	49	43	0	-	1	1	1	1	1	C36	0	1	0	1	3	0	1	-	0	1
4_87	0	1	0	28	22	0	0	1	1	1	1	1	C36	0	1	0	1	3	0	1	-	0	1
4_88	0	1	1	22	16	0	0	1	1	1	1	1	C36	0	1	0	1	3	0	1	-	0	1
4_89	0	1	1	23	18	0	1	1	1	1	1	1	C51	0	1	0	0	0	0	0	0	0	1
4_90	0	1	0	55	50	1	1	2	1	1	1	1	D9	0	0	0	1	8	1	3	0	4	0
4_91	0	1	1	9	4	1	1	2	1	1	1	1	D9	0	1	0	1	8	1	3	0	0	0
4_92	0	1	0	3	0	1	1	2	1	1	1	1	D9	1	1	0	1	8	1	3	0	0	0
4_93	1	0	0	37	31	0	-	2	1	-	1	1	D9	0	1	0	1	8	1	3	0	4	0
4_94	1	1	0	37	31	0	-	2	0	1	0	1	D56	0	1	0	-	-	1	3	0	4	1
4_95	0	1	1	12	7	1	1	2	0	1	0	1	D56	0	0	0	-	-	1	3	0	0	1
4_96	0	1	1	10	5	1	1	2	0	1	0	1	D56	0	1	0	-	-	1	3	0	0	1
4_97	0	1	1	8	3	1	1	2	0	1	0	1	D56	0	0	0	-	-	1	3	0	0	1
4_98	0	1	0	27	22	0	-	1	0	0	0	1	D7	0	1	0	0	0	0	0	0	3	1
4_99	0	0	0	8	2	0	0	1	0	-	0	1	D7	0	1	0	0	0	0	0	0	0	1
imp_100	0	1	0	30	22	0	0	2	0	0	0	1	C71	0	0	0	0	0	0	3	0	1	0
imp_103	1	1	0	68	60	2	0	1	1	1	0	1	C77	0	0	0	0	0	1	3	0	0	0
imp_109	0	1	0	30	21	0	-	0	0	1	1	1	C141	0	0	0	-	-	1	0	0	0	0
imp_111	0	1	0	73	64	0	-	1	0	1	0	0	E5	0	0	0	0	0	1	2	0	4	-
imp_113	1	1	0	45	36	1	-	2	0	1	0	0	E14	0	0	0	0	0	0	0	0	-	-
imp_114	0	1	0	2	0	1	-	2	0	0	0	0	E14	1	0	0	0	0	0	0	0	0	-
imp_134	0	1	1	12	2	0	1	2	0	1	0	0	J5	0	0	0	0	0	2	3	0	0	1
imp_135	0	1	1	16	7	0	1	2	0	1	0	0	J5	0	0	0	0	0	2	3	0	0	1
imp_136	0	1	1	10	0	0	1	2	0	1	0	0	J5	0	0	0	0	0	2	3	0	0	1
imp_137	1	1	1	27	18	2	0	2	1	1	0	0	E70	0	0	0	0	-	0	0	1	0	-
imp_138	1	1	0	23	13	2	-	2	1	1	0	0	E70	0	1	0	0	-	0	0	1	0	-
imp_139	0	1	0	6	0	2	1	2	1	0	0	0	E70	1	0	0	0	-	0	0	1	0	-
imp_140	1	1	0	56	47	2	-	2	1	1	0	0	E70	0	0	0	0	-	0	0	1	0	-
imp_141	0	1	0	6	0	1	1	1	1	0	0	0	E89	1	0	0	0	-	0	-	1	0	-
imp_142	0	1	0	4	0	1	1	1	1	0	0	0	E89	1	1	0	0	-	0	-	1	0	-
imp_143	1	1	0	21	12	1	-	1	1	1	0	0	E89	0	1	0	0	-	0	3	1	0	-
imp_144	1	1	1	27	18	1	0	1	1	1	0	0	E89	0	0	0	0	-	0	3	1	0	-
imp_145	1	1	0	28	21	1	1	1	0	0	0	1	K1	0	1	0	0	0	-	3	0	4	0
imp_146	0	1	1	22	14	1	1	1	0	0	0	1	K1	0	1	0	0	0	-	3	0	0	0
imp_147	1	1	0	40	33	1	1	1	0	1	0	1	K1	0	1	0	0	0	-	3	0	4	0
imp_148	0	1	0	55	48	1	-	1	0	1	0	1	K1	0	0	0	0	0	-	3	0	0	0
imp_149	0	1	0	2	0	1	1	1	0	1	0	1	K1	1	0	0	0	0	-	3	0	0	0
imp_150	0	1	1	12	4	1	1	1	0	1	0	1	K1	0	1	0	0	0	-	3	0	4	0
imp_151	0	1	1	10	3	1	1	1	0	1	0	1	K1	0	0	0	0	0	-	3	0	4	0
imp_175	1	1	0	53	46	0	-	2	0	0	0	1	K11	0	0	0	-	-	-	0	0	4	-
imp_176	0	1	0	23	16	1	-	2	0	1	0	1	K10	0	1	0	1	1	1	1	0	0	1
imp_177	1	1	0	52	45	0	-	2	0	0	0	1	K10	0	0	0	1	1	1	1	0	0	1
imp_178	0	1	0	1	0	1	0	2	0	1	0	1	K10	1	0	0	1	1	1	1	0	0	1
imp_179	1	0	0	50	43	0	-	-	-	1	0	1	K219	0	0	0	-	-	1	-	-	-	-
imp_180	0	1	0	26	19	1	0	2	1	1	1	1	D19	0	1	0	0	0	0	2	1	0	-
imp_182	0	1	1	21	14	1	0	2	1	1	1	1	D19	0	0	0	0	0	0	2	1	0	-
imp_183	0	1	0	1	0	1	0	2	1	0	1	1	D19	1	1	0	0	0	0	2	1	0	-
imp_184	0	1	0	5	0	1	0	2	1	1	1	1	D19	1	0	0	0	0	0	2	1	0	-
imp_185	0	1	0	46	38	0	-	1	0	0	0	1	D50	0	0	0	0	0	0	3	0	3	0
imp_186	0	1	0	26	16	0	-	1	1	0	1	0	F201	0	1	0	0	0	0	0	0	0	-
imp_187	0	1	0	14	4	0	-	1	1	0	1	0	F201	0	1	0	0	0	0	0	0	0	-
imp_188	1	1	0	47	37	0	-	2	0	1	0	0	F31	0	0	0	0	-	1	3	0	0	1
imp_210	1	1	0	75	65	1	-	2	0	1	0	0	F99	0	0	0	0	0	1	2	0	-	1
imp_211	0	1	0	1	0	0	0	1	0	0	1	0	H29	1	1	0	0	-	0	2	0	0	1
imp_213	1	1	0	36	27	2	-	2	1	1	1	0	H16	0	0	0	0	-	0	3	0	0	1
imp_216	0	0	0	17	8	2	1	2	0	-	1	0	H17	0	1	0	0	0	0	3	0	0	1
imp_217	0	0	0	20	11	2	1	2	0	-	1	0	H17	0	1	0	0	0	0	3	0	-	1
imp_219	1	1	1	25	16	2	1	2	0	0	1	0	H17	0	1	0	0	0	0	3	0	1	1
imp_221	1	1	0	41	31	2	-	2	0	1	1	0	H31	0	0	0	1	-	0	2	0	1	1
imp_222	1	1	0	52	42	1	-	2	1	1	1	0	F10	0	1	0	0	0	0	3	0	0	0
imp_224	0	1	0	65	55	0	-	1	0	1	1	0	F71	0	1	0	0	-	0	2	0	0	-
imp_225	0	1	0	8	0	1	1	2	0	1	1	0	F65	1	1	0	0	-	0	2	0	0	0
imp_226	1	1	1	24	15	0	0	2	0	1	1	0	F65	0	0	0	0	-	0	2	0	2	0
imp_228	0	1	0	4	0	1	1	2	0	1	1	0	F65	1	0	0	0	-	0	2	0	0	0
imp_229	0	1	0	6	0	1	1	2	0	1	1	0	F65	1	0	0	0	-	0	2	0	0	0
imp_230	0	1	0	6	0	1	1	2	0	1	1	0	F65	1	0	0	0	-	0	2	0	0	0
imp_238	0	1	0	64	54	1	-	2	1	1	1	0	F67	0	0	0	0	-	0	2	0	0	1
imp_239	0	1	0	60	51	1	-	2	1	1	1	0	F67	0	1	0	0	-	0	2	0	0	1
imp_240	0	1	1	21	12	1	0	2	1	1	1	0	F67	0	1	0	0	-	0	2	0	0	1
imp_249	1	1	1	14	5	1	1	1	1	0	1	0	F131	0	1	0	0	-	0	0	0	0	1
imp_250	0	1	0	1	0	1	1	1	1	0	1	0	F131	1	1	0	0	-	0	0	0	0	1
imp_251	0	1	0	2	0	1	1	1	1	0	1	0	F131	1	1	0	0	-	0	0	0	0	1
imp_253	0	1	1	10	0	1	1	1	1	0	1	0	F131	0	1	0	0	-	0	0	0	0	1
imp_256	1	1	0	56	47	1	-	1	1	1	1	0	H41	0	1	0	0	-	0	3	1	0	0
imp_257	1	1	0	35	25	2	-	2	1	1	1	0	H38	0	1	0	0	-	1	3	0	0	1
imp_258	0	1	0	23	13	2	-	2	1	1	1	0	H38	0	1	0	0	-	1	3	0	0	1
imp_259	1	1	0	64	55	2	-	2	1	1	1	0	H38	0	0	0	0	-	1	3	0	0	1
imp_260	1	1	0	31	21	2	1	2	1	1	1	0	I38	0	0	0	0	-	0	2	1	0	1
imp_261	0	1	1	17	7	0	1	2	1	1	1	0	I2	0	0	0	0	-	0	0	0	0	-
imp_262	0	1	1	12	3	1	1	2	0	1	1	0	I129	0	0	0	0	-	0	3	0	0	1
imp_263	0	1	0	30	20	1	1	2	1	1	1	0	I15	0	0	0	0	0	0	2	1	1	1
imp_264	1	1	0	24	14	0	-	2	1	1	1	0	I15	0	0	0	0	0	0	2	1	4	1
imp_266	1	1	1	18	8	0	0	2	0	1	1	0	I54	0	1	0	0	-	1	2	0	-	-
imp_269	0	1	0	48	39	1	-	2	0	1	1	0	I5	0	0	0	0	0	0	3	0	-	1
imp_272	1	1	0	32	23	1	-	1	1	1	1	0	H41	0	0	0	0	-	0	3	1	0	0
imp_273	0	1	0	44	34	1	-	2	1	1	1	0	I68	0	0	0	0	0	0	3	1	0	0
imp_274	1	0	0	31	22	2	0	2	1	-	1	0	I91	0	1	0	0	-	1	2	1	0	1
imp_275	1	1	0	34	24	2	0	2	1	1	1	0	I91	0	0	0	0	-	1	2	1	0	1
imp_276	1	1	1	22	13	2	0	2	1	1	1	0	I91	0	0	0	0	-	1	2	1	0	1
imp_278	0	1	0	53	46	1	-	1	0	1	1	1	C41	0	1	0	0	0	0	1	0	2	0
imp_279	0	1	0	47	40	1	-	1	0	1	1	1	C41	0	0	0	0	0	0	1	0	2	0
imp_280	1	1	0	65	56	0	-	2	1	1	1	1	C12	0	1	0	1	45	0	3	0	-	1
imp_281	0	1	0	28	20	1	-	1	1	1	1	1	C9	0	0	0	1	1	1	0	0	0	1
imp_285	0	1	0	30	20	1	-	2	1	1	1	0	I96	0	0	0	1	-	0	3	1	4	1
imp_287	0	1	0	27	17	1	-	2	1	1	1	0	I96	0	0	0	1	-	0	3	1	-	1
imp_288	1	1	0	66	57	1	-	2	1	1	1	0	I96	0	1	0	1	-	0	3	1	0	1
imp_289	1	1	0	58	49	1	-	2	1	1	1	0	I102	0	0	0	0	0	1	2	0	4	0
imp_290	0	1	1	19	9	2	1	2	1	0	1	0	I102	0	0	0	0	0	1	2	0	4	0
imp_291	1	1	0	55	45	1	-	2	1	1	1	0	I102	0	1	0	0	0	1	2	0	4	0
imp_293	0	1	0	55	46	1	-	2	1	1	1	0	I134	0	0	0	0	-	0	0	0	0	0
imp_386	1	1	0	51	42	1	-	2	1	1	0	1	A40	0	0	0	0	0	-	1	0	0	0
imp_421	0	0	0	37	29	0	-	-	-	0	0	1	A68	0	0	1	-	-	-	-	-	2	-
imp_422	1	1	0	63	55	0	-	2	0	1	0	1	A18	0	1	0	0	0	-	1	0	4	0
imp_423	0	1	0	68	59	1	-	2	0	1	0	1	A18	0	0	0	0	0	-	1	0	4	0
imp_424	0	1	0	43	35	1	1	2	0	1	0	1	A52	0	0	0	0	0	-	3	0	0	-
imp_425	1	1	0	39	30	0	-	2	0	1	0	1	A52	0	1	0	0	0	-	3	0	2	-
imp_426	0	1	0	73	64	0	-	1	0	1	0	1	A30	0	1	0	0	0	-	3	0	0	0
imp_427	0	1	0	64	56	0	-	1	1	1	0	1	A29	0	1	0	0	0	-	3	0	4	0
imp_428	1	1	0	67	59	0	-	2	0	1	0	1	A28	0	0	0	0	0	-	2	0	4	0
imp_429	1	1	1	24	16	0	1	2	0	1	0	1	A27	0	0	0	1	0	-	3	0	-	0
imp_430	1	1	0	73	65	0	-	2	0	1	0	1	A37	0	1	0	0	0	-	3	-	0	0
imp_431	0	0	0	39	31	0	-	1	-	0	0	1	A1	0	0	0	0	0	-	-	-	0	-
imp_432	1	1	0	19	11	1	-	1	1	1	0	1	A7	0	0	0	1	39	0	-	-	0	1
imp_433	0	1	1	16	8	1	1	1	1	1	0	1	A7	0	1	0	1	39	0	-	-	0	1
imp_434	0	1	0	21	13	1	-	1	1	1	0	1	A7	0	0	0	1	39	0	-	-	0	1
imp_435	1	1	0	22	14	0	-	1	1	1	0	1	A8	0	1	0	0	0	-	2	0	0	1
imp_436	1	1	0	44	36	1	-	2	1	1	0	1	A40	0	1	1	0	0	-	1	0	0	0
imp_437	0	1	1	15	7	1	1	2	1	1	0	1	A40	0	1	0	0	0	-	1	0	0	0
imp_457	1	1	0	50	42	0	-	1	0	1	0	1	A45	0	1	0	1	1	-	1	0	0	0
imp_458	0	1	1	11	3	1	1	1	0	1	0	1	A45	0	1	0	1	1	-	1	0	0	0
imp_459	0	1	1	14	5	1	1	1	0	1	0	1	A45	0	0	0	1	1	-	1	0	0	0
imp_460	1	1	0	64	55	0	-	2	0	1	0	1	A47	0	1	1	1	0	-	1	0	2	0
imp_461	0	1	0	78	70	0	-	2	0	1	0	1	A48	0	0	1	0	0	-	0	0	0	0
imp_462	0	0	0	22	14	0	-	0	-	1	0	1	A69	0	0	0	-	-	-	-	-	3	-
imp_463	0	0	0	24	15	0	-	0	-	1	0	1	A69	0	1	0	-	-	-	-	-	2	-
imp_464	0	0	0	60	52	0	-	1	-	1	1	1	A10	0	1	0	0	0	-	-	-	-	-
imp_465	0	1	0	1	0	0	0	1	0	1	0	1	G7	1	0	0	0	0	0	3	0	0	0
imp_466	0	1	0	34	25	0	-	1	0	1	0	1	G7	0	1	0	0	0	0	3	0	4	0
imp_467	0	1	0	38	30	0	-	1	0	1	0	1	G7	0	0	1	0	0	0	3	0	0	0
imp_469	1	1	0	38	30	1	-	1	1	1	0	1	A7	0	0	0	1	39	0	-	-	0	1
imp_470	0	1	0	28	19	1	1	1	0	1	0	1	A22	0	1	0	0	0	-	2	-	0	0
imp_471	1	1	0	66	57	1	-	1	0	1	0	1	A22	0	1	0	0	0	-	2	-	4	0
imp_472	1	1	0	11	3	1	-	1	0	1	0	1	A22	0	1	0	0	0	-	2	-	2	0
imp_473	0	1	1	23	15	0	0	0	0	0	0	1	A60	0	0	0	-	-	-	1	-	0	0
imp_74	1	1	0	31	23	1	0	0	1	1	1	1	C124	0	1	0	-	-	0	1	0	0	1
imp_75	1	1	0	34	25	1	-	0	1	1	1	1	C124	0	0	0	-	-	0	1	0	0	1
imp_76	1	1	1	9	0	1	1	0	1	0	1	1	C124	0	0	0	-	-	0	1	0	0	1
imp_96	0	1	1	9	0	2	1	0	1	0	1	1	C124	0	1	0	-	-	0	1	0	0	1
imp_97	0	1	1	23	15	2	0	2	0	0	1	1	C68	0	0	0	0	0	0	1	0	0	1
imp_98	0	1	0	44	36	2	-	2	0	1	1	1	C68	0	1	0	0	0	0	1	0	0	1
imp_99	0	1	0	23	15	0	-	2	0	0	0	1	C71	0	0	0	0	0	0	3	0	4	0

## Sheet: Readme
Variable	Description
Person ID	Individual identification code
Seropositive	If the person had at least two reactive diagnostic tests for T. cruzi infection (yes or no)
	1:Yes
	0: No
Model 1	Included in model 1 (yes or no)
	1:Yes
	0: No
Model 2	Included in model 2 (yes or no)
	1:Yes
	0: No
Duration of exposure to triatomines	Time span (in years) each tested person was potentially exposed to triatomines by subtracting the time elapsed since the first insecticide spraying campaign at the individual’s community of residence to the age at examination. People born after the intervention onset were assigned 0
Number of seropositive co-inhabitants	Number of infected co-inhabitants as determined by this serosurvey (a three-level categorical variable: 0, 1 or 2 and 3 or more)
	0: 0
	1: 1 or 2 infected co-inhabitants
	2: 3 or more infected co-inhabitants
Maternal seropositive	Infection status of the mother as determined by this serosurvey or reported (yes or no)
	1:Yes
	0: No
Time of residence	Time of residence at the current house up to 2016 (a three-level categorical variable: less than 3 years, between 3-10 years and more than 10 years)
	0: <3 years
	1: between 3-10 years
	2: >10 years
Suitable walls for triatomines	If the house had suitable walls for triatomines (yes or no)
	1:Yes
	0: No
Self-reported infested house	Self-reported past exposure to the vector (yes or no)
	1:Yes
	0: No
Ethnicity	Qom or Creole
	0= Creole
	1= Qom
Area	Area II or IV
	0= II
	1= IV
Household_ID	House identification code
Born after the onset of interventions	If the person was born before the first insecticide spraying campaign at the individual’s community of residence (yer or no)
	1:Yes
	0: No
Gender	Male or Female
	0= Male
	1= Female
Self-reported blood transfusion	Self-report of ever received a blood transfusion (yes or no)
	1:Yes
	0: No
Presence of domestic T. infestans at baseline	Status of domestic infestation based on the finding of T. infestans by any collection method at baseline (yes or no)
	1:Yes
	0: No
Abundance of domestic T. infestans at baseline	Abundance of domesticT. infestans, number of live insects collected per 15 min-person at baseline
Household educational climate	The mean number of schooling years attained by household members aged 15 years-old or more (three levels, 0-6, 6-10, more than 10)
	0= 0-6
	1=6-10
	2=more than 10
Goat-equivalent index	quartiles of the total number of livestock and poultry owned by the household in terms of 10 goats biomass (four level, Q1= [0-0.04), Q2= [0.04-0.26), Q3= [0.26- 1.71), Q4= [1.71-166.67))
	0= Q1
	1= Q2
	2= Q3
	3= Q4
Presence of suitable roof for triatomines	If the roof of the house was suitable for triatomine colonization (yes or no)
	1:Yes
	0: No
Past residence	If the person lived at any time of their life at another location (five levels: same village, same area, another rural area of Pampa del Indio, urban Pampa del Indio, outside Pampa del Indio)
	0= Same village
	1= Same area
	2= Another rural area of Pampa del Indio
	3= Urban Pampa del Indio
	4= Outside Pampa del Indio
Critical overcrowding	If the house had 3 or more occupants per room of the domicile (yes or no)
	1:Yes
	0: No
NA: data not available
